# Supplementary material for: Serum Vitamin D Levels Were Not Associated With the Risk of Aneurysmal Subarachnoid Hemorrhage: A Large Cohort Study With Propensity Score Matching and Mendelian Randomization Analysis
Source: CNS Neurosci Ther. 2025 Sep 30;31(10):e70617. doi: 10.1111/cns.70617 (PMC12481830; doi:10.1111/cns.70617)
Supplement: Supplementary file 2 — File S1: cns70617‐sup‐0002‐FileS1.xlsx. [file CNS-31-e70617-s005.xlsx]

## Sheet: Sheet1
Detailed information of studies included in mendelian randomization study
Cohorts	Phenotype	Consortium/First author	Sample size	Ethnicity	Web Source
Discovery	Vitamin D levels	Barton AR	418691	European	ebi-a-GCST90025967
	RIA	Bakker MK	77074	European	https://cd.hugeamp.org/
	UIA	Bakker MK	74004	European	https://cd.hugeamp.org/
Replication	Vitamin D levels	Manousaki	441291	European	ieu−b−4812
	RIA	FinnGen	418341	European	https://www.finngen.fi/en
	UIA	FinnGen	415119	European	https://www.finngen.fi/en
