# Supplementary material for: Serum Vitamin D Levels Were Not Associated With the Risk of Aneurysmal Subarachnoid Hemorrhage: A Large Cohort Study With Propensity Score Matching and Mendelian Randomization Analysis
Source: CNS Neurosci Ther. 2025 Sep 30;31(10):e70617. doi: 10.1111/cns.70617 (PMC12481830; doi:10.1111/cns.70617)
Supplement: Supplementary file 3 — File S2: cns70617‐sup‐0003‐FileS2.xlsx. [file CNS-31-e70617-s001.xlsx]

## Sheet: Sheet1
The detailed information for 58 shared SNPs between vitamin D and RIA in MR of the discovery cohort
	SNP	effect_allele.exposure	other_allele.exposure	effect_allele.outcome	other_allele.outcome	beta.exposure	beta.outcome	eaf.exposure	eaf.outcome	remove	palindromic	ambiguous	se.outcome	pval.outcome	outcome	mr_keep.outcome	pval_origin.outcome	data_source.outcome	chr.exposure	pos.exposure	se.exposure	pval.exposure	samplesize.exposure	id.exposure	exposure	mr_keep.exposure	pval_origin.exposure	data_source.exposure	R2	F	action	SNP_index	mr_keep	samplesize.outcome
1	rs10028441	A	G	A	G	-0.0151001	-0.0153	0.299388	0.2903	FALSE	FALSE	FALSE	0.0266	0.5647	RIA	TRUE	reported	textfile	4	88290265	0.00228823	1e-10	418691	ebi-a-GCST90025967	Vitamin D levels || id:ebi-a-GCST90025967	TRUE	reported	igd	0.000103997	43.547	2	1	TRUE	77074
2	rs1047891	A	C	A	C	-0.0153614	0.0136	0.313446	0.3133	FALSE	FALSE	FALSE	0.0281	0.6275	RIA	TRUE	reported	textfile	2	211540507	0.0023233	2.39994e-11	418691	ebi-a-GCST90025967	Vitamin D levels || id:ebi-a-GCST90025967	TRUE	reported	igd	0.000104403	43.7169	2	1	TRUE	77074
3	rs10489615	G	A	G	A	0.0129087	-0.0157	0.613758	0.5787	FALSE	FALSE	FALSE	0.0265	0.554	RIA	TRUE	reported	textfile	1	230304988	0.00216653	1.6e-09	418691	ebi-a-GCST90025967	Vitamin D levels || id:ebi-a-GCST90025967	TRUE	reported	igd	8.47823e-05	35.5004	2	1	TRUE	77074
4	rs10788545	G	A	G	A	-0.0151199	-0.0221	0.659552	0.629	FALSE	FALSE	FALSE	0.0255	0.3866	RIA	TRUE	reported	textfile	10	82034675	0.00224594	2.70023e-11	418691	ebi-a-GCST90025967	Vitamin D levels || id:ebi-a-GCST90025967	TRUE	reported	igd	0.000108233	45.321	2	1	TRUE	77074
5	rs10859995	C	T	C	T	-0.0403649	0.0167	0.581323	0.5677	FALSE	FALSE	FALSE	0.0241	0.4892	RIA	TRUE	reported	textfile	12	96375682	0.00214644	4.49987e-80	418691	ebi-a-GCST90025967	Vitamin D levels || id:ebi-a-GCST90025967	TRUE	reported	igd	0.000843937	353.646	2	1	TRUE	77074
6	rs1105434	A	G	A	G	-0.0127002	-0.0002	0.376116	0.3774	FALSE	FALSE	FALSE	0.0246	0.9943	RIA	TRUE	reported	textfile	4	57793751	0.00218155	1.2e-09	418691	ebi-a-GCST90025967	Vitamin D levels || id:ebi-a-GCST90025967	TRUE	reported	igd	8.09398e-05	33.8913	2	1	TRUE	77074
7	rs11205009	C	T	C	T	0.037331	-0.0034	0.0879778	0.0826	FALSE	FALSE	FALSE	0.0478	0.9439	RIA	TRUE	reported	textfile	1	152453338	0.00372084	2.29985e-25	418691	ebi-a-GCST90025967	Vitamin D levels || id:ebi-a-GCST90025967	TRUE	reported	igd	0.000240358	100.66	2	1	TRUE	77074
8	rs11264367	C	T	C	T	0.0160261	-0.0507	0.268415	0.2625	FALSE	FALSE	FALSE	0.0272	0.06237	RIA	TRUE	reported	textfile	1	155337338	0.00237646	1.9002e-12	418691	ebi-a-GCST90025967	Vitamin D levels || id:ebi-a-GCST90025967	TRUE	reported	igd	0.000108606	45.4771	2	1	TRUE	77074
9	rs117913124	A	G	A	G	-0.386593	-0.068	0.0275786	0.0255	FALSE	FALSE	FALSE	0.0855	0.4262	RIA	TRUE	reported	textfile	11	14900931	0.00645156	1e-200	418691	ebi-a-GCST90025967	Vitamin D levels || id:ebi-a-GCST90025967	TRUE	reported	igd	0.00850308	3590.68	2	1	TRUE	77074
10	rs12043581	A	G	A	G	0.0132051	-0.0164	0.22921	0.2239	FALSE	FALSE	FALSE	0.0313	0.6009	RIA	TRUE	reported	textfile	1	41788265	0.00251067	4.20001e-08	418691	ebi-a-GCST90025967	Vitamin D levels || id:ebi-a-GCST90025967	TRUE	reported	igd	6.60666e-05	27.6632	2	1	TRUE	77074
11	rs12146722	A	G	A	G	-0.0333733	0.0088	0.0310089	0.0349	FALSE	FALSE	FALSE	0.0658	0.8937	RIA	TRUE	reported	textfile	12	123749735	0.00609219	2.99999e-08	418691	ebi-a-GCST90025967	Vitamin D levels || id:ebi-a-GCST90025967	TRUE	reported	igd	7.16682e-05	30.0088	2	1	TRUE	77074
12	rs12477249	A	G	A	G	-0.0119597	-0.0277	0.335946	0.3276	FALSE	FALSE	FALSE	0.0255	0.2763	RIA	TRUE	reported	textfile	2	21400661	0.00223455	4.20001e-08	418691	ebi-a-GCST90025967	Vitamin D levels || id:ebi-a-GCST90025967	TRUE	reported	igd	6.84128e-05	28.6456	2	1	TRUE	77074
13	rs1260326	C	T	C	T	0.0215166	-0.0657	0.599533	0.5831	FALSE	FALSE	FALSE	0.0245	0.007422	RIA	TRUE	reported	textfile	2	27730940	0.00218099	4.49987e-24	418691	ebi-a-GCST90025967	Vitamin D levels || id:ebi-a-GCST90025967	TRUE	reported	igd	0.000232405	97.328	2	1	TRUE	77074
14	rs1532085	G	A	G	A	0.0254773	-0.0251	0.614769	0.5889	FALSE	FALSE	FALSE	0.0243	0.3006	RIA	TRUE	reported	textfile	15	58683366	0.00217128	1e-32	418691	ebi-a-GCST90025967	Vitamin D levels || id:ebi-a-GCST90025967	TRUE	reported	igd	0.00032873	137.681	2	1	TRUE	77074
15	rs17071550	T	C	T	C	0.0179141	0.0605	0.16334	0.1604	FALSE	FALSE	FALSE	0.0355	0.08808	RIA	TRUE	reported	textfile	18	61383354	0.00287492	1.29999e-09	418691	ebi-a-GCST90025967	Vitamin D levels || id:ebi-a-GCST90025967	TRUE	reported	igd	9.27266e-05	38.8272	2	1	TRUE	77074
16	rs17217119	G	A	G	A	-0.0386994	-0.0224	0.19639	0.2094	FALSE	FALSE	FALSE	0.0297	0.4512	RIA	TRUE	reported	textfile	20	52742590	0.00266077	1.20005e-47	418691	ebi-a-GCST90025967	Vitamin D levels || id:ebi-a-GCST90025967	TRUE	reported	igd	0.000504988	211.54	2	1	TRUE	77074
17	rs17460167	T	G	T	G	-0.0232758	-0.065	0.154808	0.1497	FALSE	FALSE	FALSE	0.0324	0.04515	RIA	TRUE	reported	textfile	11	13901821	0.00290877	4.40048e-16	418691	ebi-a-GCST90025967	Vitamin D levels || id:ebi-a-GCST90025967	TRUE	reported	igd	0.000152908	64.0307	2	1	TRUE	77074
18	rs176813	C	T	C	T	-0.0180773	0.0356	0.278539	0.2937	FALSE	FALSE	FALSE	0.0316	0.261	RIA	TRUE	reported	textfile	4	69599531	0.00234054	4.19952e-15	418691	ebi-a-GCST90025967	Vitamin D levels || id:ebi-a-GCST90025967	TRUE	reported	igd	0.000142456	59.6531	2	1	TRUE	77074
19	rs1800588	T	C	T	C	-0.0344666	0.0281	0.215345	0.2149	FALSE	FALSE	FALSE	0.0334	0.4008	RIA	TRUE	reported	textfile	15	58723675	0.00257033	1.50003e-42	418691	ebi-a-GCST90025967	Vitamin D levels || id:ebi-a-GCST90025967	TRUE	reported	igd	0.000429278	179.811	2	1	TRUE	77074
20	rs1864658	C	T	C	T	-0.0483457	-0.0437	0.303661	0.3219	FALSE	FALSE	FALSE	0.0277	0.1145	RIA	TRUE	reported	textfile	11	14256444	0.0022891	2.39883e-101	418691	ebi-a-GCST90025967	Vitamin D levels || id:ebi-a-GCST90025967	TRUE	reported	igd	0.00106422	446.051	2	1	TRUE	77074
21	rs2011425	G	T	G	T	-0.0514898	-0.0181	0.0796009	0.0803	FALSE	FALSE	FALSE	0.0444	0.6835	RIA	TRUE	reported	textfile	2	234627608	0.00395831	4.10015e-39	418691	ebi-a-GCST90025967	Vitamin D levels || id:ebi-a-GCST90025967	TRUE	reported	igd	0.000403974	169.208	2	1	TRUE	77074
22	rs2068888	A	G	A	G	0.0126037	-0.024	0.451616	0.4571	FALSE	FALSE	FALSE	0.0237	0.3102	RIA	TRUE	reported	textfile	10	94839642	0.00212316	1.79999e-09	418691	ebi-a-GCST90025967	Vitamin D levels || id:ebi-a-GCST90025967	TRUE	reported	igd	8.4159e-05	35.2394	2	1	TRUE	77074
23	rs2081687	C	T	C	T	0.0126543	-0.0335	0.663901	0.614	FALSE	FALSE	FALSE	0.0271	0.2171	RIA	TRUE	reported	textfile	8	59388565	0.00223544	8e-09	418691	ebi-a-GCST90025967	Vitamin D levels || id:ebi-a-GCST90025967	TRUE	reported	igd	7.65285e-05	32.0441	2	1	TRUE	77074
24	rs2205262	A	C	A	C	-0.0198142	0.0004	0.575486	0.5484	FALSE	FALSE	FALSE	0.0285	0.9896	RIA	TRUE	reported	textfile	8	117011884	0.00213595	1.10002e-20	418691	ebi-a-GCST90025967	Vitamin D levels || id:ebi-a-GCST90025967	TRUE	reported	igd	0.000205489	86.0536	2	1	TRUE	77074
25	rs2230657	A	G	A	G	0.0131258	0.0167	0.466742	0.466	FALSE	FALSE	FALSE	0.026	0.5216	RIA	TRUE	reported	textfile	1	46073489	0.00212098	7.50067e-11	418691	ebi-a-GCST90025967	Vitamin D levels || id:ebi-a-GCST90025967	TRUE	reported	igd	9.14629e-05	38.298	2	1	TRUE	77074
26	rs2269970	G	A	G	A	0.0115425	0.0059	0.525317	0.5155	FALSE	FALSE	FALSE	0.026	0.8202	RIA	TRUE	reported	textfile	7	107002806	0.00211944	6.49995e-09	418691	ebi-a-GCST90025967	Vitamin D levels || id:ebi-a-GCST90025967	TRUE	reported	igd	7.08326e-05	29.6589	2	1	TRUE	77074
27	rs2275545	G	A	G	A	0.0190398	0.0424	0.142005	0.1374	FALSE	FALSE	FALSE	0.0326	0.1939	RIA	TRUE	reported	textfile	9	107651526	0.00303378	4.09996e-10	418691	ebi-a-GCST90025967	Vitamin D levels || id:ebi-a-GCST90025967	TRUE	reported	igd	9.40637e-05	39.3871	2	1	TRUE	77074
28	rs2285942	T	C	T	C	-0.0172878	-0.0014	0.151897	0.15	FALSE	FALSE	FALSE	0.0316	0.9635	RIA	TRUE	reported	textfile	7	21582917	0.00295618	1.40001e-09	418691	ebi-a-GCST90025967	Vitamin D levels || id:ebi-a-GCST90025967	TRUE	reported	igd	8.16749e-05	34.1992	2	1	TRUE	77074
29	rs2608953	T	C	T	C	-0.0196177	0.0361	0.16014	0.1716	FALSE	FALSE	FALSE	0.0323	0.2627	RIA	TRUE	reported	textfile	6	131926334	0.00291079	1.39991e-11	418691	ebi-a-GCST90025967	Vitamin D levels || id:ebi-a-GCST90025967	TRUE	reported	igd	0.000108476	45.4226	2	1	TRUE	77074
30	rs2642442	T	C	T	C	-0.0129755	-0.007	0.681472	0.6419	FALSE	FALSE	FALSE	0.028	0.8013	RIA	TRUE	reported	textfile	1	220973563	0.00226306	2.59998e-09	418691	ebi-a-GCST90025967	Vitamin D levels || id:ebi-a-GCST90025967	TRUE	reported	igd	7.85106e-05	32.8741	2	1	TRUE	77074
31	rs2909210	T	G	T	G	0.0138805	-0.0063	0.486739	0.4744	FALSE	FALSE	FALSE	0.0262	0.8094	RIA	TRUE	reported	textfile	17	66456481	0.0021123	5.40008e-11	418691	ebi-a-GCST90025967	Vitamin D levels || id:ebi-a-GCST90025967	TRUE	reported	igd	0.000103124	43.1814	2	1	TRUE	77074
32	rs296361	A	G	A	G	0.0666455	0.0119	0.165273	0.1636	FALSE	FALSE	FALSE	0.0323	0.7118	RIA	TRUE	reported	textfile	19	48389363	0.00285108	1.30017e-124	418691	ebi-a-GCST90025967	Vitamin D levels || id:ebi-a-GCST90025967	TRUE	reported	igd	0.00130336	546.413	2	1	TRUE	77074
33	rs34937961	T	C	T	C	-0.0136049	0.0257	0.265795	0.2667	FALSE	FALSE	FALSE	0.0273	0.3457	RIA	TRUE	reported	textfile	15	100216642	0.00239162	2.1e-08	418691	ebi-a-GCST90025967	Vitamin D levels || id:ebi-a-GCST90025967	TRUE	reported	igd	7.72821e-05	32.3597	2	1	TRUE	77074
34	rs36037728	T	C	T	C	-0.0565289	-0.1324	0.0263438	0.0258	FALSE	FALSE	FALSE	0.0882	0.1331	RIA	TRUE	reported	textfile	11	71111987	0.00656414	9.20026e-18	418691	ebi-a-GCST90025967	Vitamin D levels || id:ebi-a-GCST90025967	TRUE	reported	igd	0.000177098	74.1623	2	1	TRUE	77074
35	rs3741367	C	T	C	T	0.0129074	-0.0394	0.456944	0.4671	FALSE	FALSE	FALSE	0.0242	0.103	RIA	TRUE	reported	textfile	11	66083129	0.00212557	3.2e-10	418691	ebi-a-GCST90025967	Vitamin D levels || id:ebi-a-GCST90025967	TRUE	reported	igd	8.80633e-05	36.8744	2	1	TRUE	77074
36	rs3750297	A	G	A	G	-0.0212393	0.0201	0.285639	0.2864	FALSE	FALSE	FALSE	0.03	0.5024	RIA	TRUE	reported	textfile	1	17559676	0.00233337	1.59993e-20	418691	ebi-a-GCST90025967	Vitamin D levels || id:ebi-a-GCST90025967	TRUE	reported	igd	0.000197849	82.8535	2	1	TRUE	77074
37	rs4147536	C	A	C	A	-0.014861	-0.046	0.784543	0.7267	FALSE	FALSE	FALSE	0.0304	0.1304	RIA	TRUE	reported	textfile	4	100239112	0.00259112	7.90005e-09	418691	ebi-a-GCST90025967	Vitamin D levels || id:ebi-a-GCST90025967	TRUE	reported	igd	7.85585e-05	32.8942	2	1	TRUE	77074
38	rs4149056	C	T	C	T	-0.0199907	0.0168	0.149159	0.1653	FALSE	FALSE	FALSE	0.0303	0.5779	RIA	TRUE	reported	textfile	12	21331549	0.00298734	2.90001e-11	418691	ebi-a-GCST90025967	Vitamin D levels || id:ebi-a-GCST90025967	TRUE	reported	igd	0.000106942	44.7801	2	1	TRUE	77074
39	rs421355	G	A	G	A	-0.0126048	-0.0294	0.378395	0.3823	FALSE	FALSE	FALSE	0.0268	0.2726	RIA	TRUE	reported	textfile	19	11941256	0.00218813	2.39999e-09	418691	ebi-a-GCST90025967	Vitamin D levels || id:ebi-a-GCST90025967	TRUE	reported	igd	7.92497e-05	33.1836	2	1	TRUE	77074
40	rs4379723	C	T	C	T	-0.0121368	-0.0233	0.468042	0.4769	FALSE	FALSE	FALSE	0.0261	0.3718	RIA	TRUE	reported	textfile	10	64963449	0.00213866	1.29999e-09	418691	ebi-a-GCST90025967	Vitamin D levels || id:ebi-a-GCST90025967	TRUE	reported	igd	7.69127e-05	32.205	2	1	TRUE	77074
41	rs4588	T	G	T	G	-0.197544	0.0266	0.290843	0.2783	FALSE	FALSE	FALSE	0.0266	0.3164	RIA	TRUE	reported	textfile	4	72618323	0.00231715	1e-200	418691	ebi-a-GCST90025967	Vitamin D levels || id:ebi-a-GCST90025967	TRUE	reported	igd	0.0170628	7268.04	2	1	TRUE	77074
42	rs4939883	C	T	C	T	-0.0157647	0.0489	0.819625	0.7725	FALSE	FALSE	FALSE	0.0293	0.09564	RIA	TRUE	reported	textfile	18	47167214	0.00275371	3.59998e-09	418691	ebi-a-GCST90025967	Vitamin D levels || id:ebi-a-GCST90025967	TRUE	reported	igd	7.82722e-05	32.7743	2	1	TRUE	77074
43	rs62023084	A	G	A	G	-0.0150566	0.0148	0.166301	0.1846	FALSE	FALSE	FALSE	0.034	0.6633	RIA	TRUE	reported	textfile	15	64155519	0.00283677	2.99999e-08	418691	ebi-a-GCST90025967	Vitamin D levels || id:ebi-a-GCST90025967	TRUE	reported	igd	6.72795e-05	28.1711	2	1	TRUE	77074
44	rs635634	T	C	T	C	-0.0152867	-0.0443	0.183746	0.1923	FALSE	FALSE	FALSE	0.03	0.1389	RIA	TRUE	reported	textfile	9	136155000	0.00273503	2.99999e-08	418691	ebi-a-GCST90025967	Vitamin D levels || id:ebi-a-GCST90025967	TRUE	reported	igd	7.46066e-05	31.2393	2	1	TRUE	77074
45	rs6511720	T	G	T	G	0.0274371	0.0072	0.120691	0.1179	FALSE	FALSE	FALSE	0.0365	0.8435	RIA	TRUE	reported	textfile	19	11202306	0.00324484	1.20005e-17	418691	ebi-a-GCST90025967	Vitamin D levels || id:ebi-a-GCST90025967	TRUE	reported	igd	0.000170735	71.497	2	1	TRUE	77074
46	rs6600893	C	T	C	T	-0.031417	0.0041	0.458035	0.474	FALSE	FALSE	FALSE	0.0261	0.8747	RIA	TRUE	reported	textfile	4	69978901	0.00210422	5.60015e-51	418691	ebi-a-GCST90025967	Vitamin D levels || id:ebi-a-GCST90025967	TRUE	reported	igd	0.000532136	222.918	2	1	TRUE	77074
47	rs6724965	G	A	G	A	-0.0162752	0.0056	0.172095	0.178	FALSE	FALSE	FALSE	0.0312	0.8572	RIA	TRUE	reported	textfile	2	101440151	0.00279299	5.30005e-09	418691	ebi-a-GCST90025967	Vitamin D levels || id:ebi-a-GCST90025967	TRUE	reported	igd	8.10933e-05	33.9556	2	1	TRUE	77074
48	rs695238	C	A	C	A	0.0156234	0.0075	0.50153	0.4673	FALSE	FALSE	FALSE	0.0263	0.7746	RIA	TRUE	reported	textfile	3	49869158	0.00211255	1.39991e-14	418691	ebi-a-GCST90025967	Vitamin D levels || id:ebi-a-GCST90025967	TRUE	reported	igd	0.000130613	54.6934	2	1	TRUE	77074
49	rs725660	A	C	A	C	-0.012174	-0.0512	0.363462	0.3387	FALSE	FALSE	FALSE	0.0275	0.06244	RIA	TRUE	reported	textfile	19	46262286	0.00219547	1.09999e-08	418691	ebi-a-GCST90025967	Vitamin D levels || id:ebi-a-GCST90025967	TRUE	reported	igd	7.34321e-05	30.7475	2	1	TRUE	77074
50	rs729417	A	G	A	G	0.0155955	-0.0262	0.21142	0.2121	FALSE	FALSE	FALSE	0.0303	0.3865	RIA	TRUE	reported	textfile	11	15615390	0.0025721	1.79999e-09	418691	ebi-a-GCST90025967	Vitamin D levels || id:ebi-a-GCST90025967	TRUE	reported	igd	8.77993e-05	36.7638	2	1	TRUE	77074
51	rs7499892	T	C	T	C	0.0249057	0.0363	0.178848	0.1737	FALSE	FALSE	FALSE	0.0314	0.2478	RIA	TRUE	reported	textfile	16	57006590	0.00275918	1.69981e-20	418691	ebi-a-GCST90025967	Vitamin D levels || id:ebi-a-GCST90025967	TRUE	reported	igd	0.000194563	81.4771	2	1	TRUE	77074
52	rs7528419	G	A	G	A	0.020779	-0.0004	0.22403	0.2194	FALSE	FALSE	FALSE	0.0289	0.9903	RIA	TRUE	reported	textfile	1	109817192	0.00252918	3.19963e-17	418691	ebi-a-GCST90025967	Vitamin D levels || id:ebi-a-GCST90025967	TRUE	reported	igd	0.000161186	67.4975	2	1	TRUE	77074
53	rs7559329	C	T	C	T	-0.0161239	-0.0777	0.154183	0.148	FALSE	FALSE	FALSE	0.0397	0.04998	RIA	TRUE	reported	textfile	2	32183611	0.00292057	5e-09	418691	ebi-a-GCST90025967	Vitamin D levels || id:ebi-a-GCST90025967	TRUE	reported	igd	7.27913e-05	30.4792	2	1	TRUE	77074
54	rs7582655	A	G	A	G	0.0129744	0.0357	0.360923	0.3422	FALSE	FALSE	FALSE	0.0273	0.191	RIA	TRUE	reported	textfile	2	118727358	0.0021958	6.19998e-09	418691	ebi-a-GCST90025967	Vitamin D levels || id:ebi-a-GCST90025967	TRUE	reported	igd	8.33795e-05	34.913	2	1	TRUE	77074
55	rs7652808	G	T	G	T	-0.0189963	-0.0199	0.648748	0.6247	FALSE	FALSE	FALSE	0.0277	0.4717	RIA	TRUE	reported	textfile	3	85603643	0.00220985	7.10068e-18	418691	ebi-a-GCST90025967	Vitamin D levels || id:ebi-a-GCST90025967	TRUE	reported	igd	0.000176458	73.8942	2	1	TRUE	77074
56	rs77960347	G	A	G	A	-0.0609808	-0.1679	0.0129588	0.0132	FALSE	FALSE	FALSE	0.107	0.1168	RIA	TRUE	reported	textfile	18	47109955	0.00940824	1.09999e-10	418691	ebi-a-GCST90025967	Vitamin D levels || id:ebi-a-GCST90025967	TRUE	reported	igd	0.00010033	42.0114	2	1	TRUE	77074
57	rs8123293	G	A	G	A	0.0279258	0.0198	0.112875	0.1384	FALSE	FALSE	FALSE	0.0384	0.6067	RIA	TRUE	reported	textfile	20	52718555	0.00334148	1.10002e-15	418691	ebi-a-GCST90025967	Vitamin D levels || id:ebi-a-GCST90025967	TRUE	reported	igd	0.000166789	69.8444	2	1	TRUE	77074
58	rs9616997	C	T	C	T	-0.0122045	0.0143	0.328876	0.3411	FALSE	FALSE	FALSE	0.0283	0.6126	RIA	TRUE	reported	textfile	22	50859049	0.00224853	8.30004e-09	418691	ebi-a-GCST90025967	Vitamin D levels || id:ebi-a-GCST90025967	TRUE	reported	igd	7.03588e-05	29.4605	2	1	TRUE	77074
