# Supplementary material for: Serum Vitamin D Levels Were Not Associated With the Risk of Aneurysmal Subarachnoid Hemorrhage: A Large Cohort Study With Propensity Score Matching and Mendelian Randomization Analysis
Source: CNS Neurosci Ther. 2025 Sep 30;31(10):e70617. doi: 10.1111/cns.70617 (PMC12481830; doi:10.1111/cns.70617)
Supplement: Supplementary file 4 — File S3: cns70617‐sup‐0004‐FileS3.xlsx. [file CNS-31-e70617-s006.xlsx]

## Sheet: Sheet1
The detailed information for 58 shared SNPs between vitamin D and UIA in MR of the discovery cohort
	SNP	effect_allele.exposure	other_allele.exposure	effect_allele.outcome	other_allele.outcome	beta.exposure	beta.outcome	eaf.exposure	eaf.outcome	remove	palindromic	ambiguous	se.outcome	pval.outcome	outcome	mr_keep.outcome	pval_origin.outcome	data_source.outcome	chr.exposure	pos.exposure	se.exposure	pval.exposure	samplesize.exposure	id.exposure	exposure	mr_keep.exposure	pval_origin.exposure	data_source.exposure	R2	F	action	SNP_index	mr_keep	samplesize.outcome
1	rs10028441	A	G	A	G	-0.0151001	0.0169	0.299388	0.291	FALSE	FALSE	FALSE	0.0367	0.6459	UIA	TRUE	reported	textfile	4	88290265	0.00228823	1e-10	418691	ebi-a-GCST90025967	Vitamin D levels || id:ebi-a-GCST90025967	TRUE	reported	igd	0.000103997	43.547	2	1	TRUE	74004
2	rs1047891	A	C	A	C	-0.0153614	0.001	0.313446	0.3108	FALSE	FALSE	FALSE	0.0416	0.9803	UIA	TRUE	reported	textfile	2	211540507	0.0023233	2.39994e-11	418691	ebi-a-GCST90025967	Vitamin D levels || id:ebi-a-GCST90025967	TRUE	reported	igd	0.000104403	43.7169	2	1	TRUE	74004
3	rs10489615	G	A	G	A	0.0129087	-0.1217	0.613758	0.5835	FALSE	FALSE	FALSE	0.0393	0.001966	UIA	TRUE	reported	textfile	1	230304988	0.00216653	1.6e-09	418691	ebi-a-GCST90025967	Vitamin D levels || id:ebi-a-GCST90025967	TRUE	reported	igd	8.47823e-05	35.5004	2	1	TRUE	74004
4	rs10788545	G	A	G	A	-0.0151199	0.0382	0.659552	0.631	FALSE	FALSE	FALSE	0.0409	0.3506	UIA	TRUE	reported	textfile	10	82034675	0.00224594	2.70023e-11	418691	ebi-a-GCST90025967	Vitamin D levels || id:ebi-a-GCST90025967	TRUE	reported	igd	0.000108233	45.321	2	1	TRUE	74004
5	rs10859995	C	T	C	T	-0.0403649	-0.0446	0.581323	0.5614	FALSE	FALSE	FALSE	0.0388	0.251	UIA	TRUE	reported	textfile	12	96375682	0.00214644	4.49987e-80	418691	ebi-a-GCST90025967	Vitamin D levels || id:ebi-a-GCST90025967	TRUE	reported	igd	0.000843937	353.646	2	1	TRUE	74004
6	rs1105434	A	G	A	G	-0.0127002	0.0351	0.376116	0.3754	FALSE	FALSE	FALSE	0.0399	0.3785	UIA	TRUE	reported	textfile	4	57793751	0.00218155	1.2e-09	418691	ebi-a-GCST90025967	Vitamin D levels || id:ebi-a-GCST90025967	TRUE	reported	igd	8.09398e-05	33.8913	2	1	TRUE	74004
7	rs11205009	C	T	C	T	0.037331	0.0316	0.0879778	0.0841	FALSE	FALSE	FALSE	0.0699	0.6518	UIA	TRUE	reported	textfile	1	152453338	0.00372084	2.29985e-25	418691	ebi-a-GCST90025967	Vitamin D levels || id:ebi-a-GCST90025967	TRUE	reported	igd	0.000240358	100.66	2	1	TRUE	74004
8	rs11264367	C	T	C	T	0.0160261	0.008	0.268415	0.2731	FALSE	FALSE	FALSE	0.0429	0.8528	UIA	TRUE	reported	textfile	1	155337338	0.00237646	1.9002e-12	418691	ebi-a-GCST90025967	Vitamin D levels || id:ebi-a-GCST90025967	TRUE	reported	igd	0.000108606	45.4771	2	1	TRUE	74004
9	rs117913124	A	G	A	G	-0.386593	0.0959	0.0275786	0.0257	FALSE	FALSE	FALSE	0.128	0.4534	UIA	TRUE	reported	textfile	11	14900931	0.00645156	1e-200	418691	ebi-a-GCST90025967	Vitamin D levels || id:ebi-a-GCST90025967	TRUE	reported	igd	0.00850308	3590.68	2	1	TRUE	74004
10	rs12043581	A	G	A	G	0.0132051	0.0479	0.22921	0.2284	FALSE	FALSE	FALSE	0.0463	0.3005	UIA	TRUE	reported	textfile	1	41788265	0.00251067	4.20001e-08	418691	ebi-a-GCST90025967	Vitamin D levels || id:ebi-a-GCST90025967	TRUE	reported	igd	6.60666e-05	27.6632	2	1	TRUE	74004
11	rs12146722	A	G	A	G	-0.0333733	0.1717	0.0310089	0.0352	FALSE	FALSE	FALSE	0.1069	0.1083	UIA	TRUE	reported	textfile	12	123749735	0.00609219	2.99999e-08	418691	ebi-a-GCST90025967	Vitamin D levels || id:ebi-a-GCST90025967	TRUE	reported	igd	7.16682e-05	30.0088	2	1	TRUE	74004
12	rs12477249	A	G	A	G	-0.0119597	0.0095	0.335946	0.3259	FALSE	FALSE	FALSE	0.041	0.8164	UIA	TRUE	reported	textfile	2	21400661	0.00223455	4.20001e-08	418691	ebi-a-GCST90025967	Vitamin D levels || id:ebi-a-GCST90025967	TRUE	reported	igd	6.84128e-05	28.6456	2	1	TRUE	74004
13	rs1260326	C	T	C	T	0.0215166	-0.0536	0.599533	0.5745	FALSE	FALSE	FALSE	0.0398	0.1779	UIA	TRUE	reported	textfile	2	27730940	0.00218099	4.49987e-24	418691	ebi-a-GCST90025967	Vitamin D levels || id:ebi-a-GCST90025967	TRUE	reported	igd	0.000232405	97.328	2	1	TRUE	74004
14	rs1532085	G	A	G	A	0.0254773	0.0088	0.614769	0.5928	FALSE	FALSE	FALSE	0.0394	0.8234	UIA	TRUE	reported	textfile	15	58683366	0.00217128	1e-32	418691	ebi-a-GCST90025967	Vitamin D levels || id:ebi-a-GCST90025967	TRUE	reported	igd	0.00032873	137.681	2	1	TRUE	74004
15	rs17071550	T	C	T	C	0.0179141	0.0809	0.16334	0.1617	FALSE	FALSE	FALSE	0.0523	0.1221	UIA	TRUE	reported	textfile	18	61383354	0.00287492	1.29999e-09	418691	ebi-a-GCST90025967	Vitamin D levels || id:ebi-a-GCST90025967	TRUE	reported	igd	9.27266e-05	38.8272	2	1	TRUE	74004
16	rs17217119	G	A	G	A	-0.0386994	-0.016	0.19639	0.2087	FALSE	FALSE	FALSE	0.041	0.6973	UIA	TRUE	reported	textfile	20	52742590	0.00266077	1.20005e-47	418691	ebi-a-GCST90025967	Vitamin D levels || id:ebi-a-GCST90025967	TRUE	reported	igd	0.000504988	211.54	2	1	TRUE	74004
17	rs17460167	T	G	T	G	-0.0232758	-0.0354	0.154808	0.1501	FALSE	FALSE	FALSE	0.0521	0.4962	UIA	TRUE	reported	textfile	11	13901821	0.00290877	4.40048e-16	418691	ebi-a-GCST90025967	Vitamin D levels || id:ebi-a-GCST90025967	TRUE	reported	igd	0.000152908	64.0307	2	1	TRUE	74004
18	rs176813	C	T	C	T	-0.0180773	-0.0896	0.278539	0.2861	FALSE	FALSE	FALSE	0.048	0.06173	UIA	TRUE	reported	textfile	4	69599531	0.00234054	4.19952e-15	418691	ebi-a-GCST90025967	Vitamin D levels || id:ebi-a-GCST90025967	TRUE	reported	igd	0.000142456	59.6531	2	1	TRUE	74004
19	rs1800588	T	C	T	C	-0.0344666	0.0399	0.215345	0.2165	FALSE	FALSE	FALSE	0.0475	0.4012	UIA	TRUE	reported	textfile	15	58723675	0.00257033	1.50003e-42	418691	ebi-a-GCST90025967	Vitamin D levels || id:ebi-a-GCST90025967	TRUE	reported	igd	0.000429278	179.811	2	1	TRUE	74004
20	rs1864658	C	T	C	T	-0.0483457	-0.0558	0.303661	0.3196	FALSE	FALSE	FALSE	0.0413	0.177	UIA	TRUE	reported	textfile	11	14256444	0.0022891	2.39883e-101	418691	ebi-a-GCST90025967	Vitamin D levels || id:ebi-a-GCST90025967	TRUE	reported	igd	0.00106422	446.051	2	1	TRUE	74004
21	rs2011425	G	T	G	T	-0.0514898	0.0969	0.0796009	0.0806	FALSE	FALSE	FALSE	0.0719	0.178	UIA	TRUE	reported	textfile	2	234627608	0.00395831	4.10015e-39	418691	ebi-a-GCST90025967	Vitamin D levels || id:ebi-a-GCST90025967	TRUE	reported	igd	0.000403974	169.208	2	1	TRUE	74004
22	rs2068888	A	G	A	G	0.0126037	-0.0139	0.451616	0.4568	FALSE	FALSE	FALSE	0.0384	0.7176	UIA	TRUE	reported	textfile	10	94839642	0.00212316	1.79999e-09	418691	ebi-a-GCST90025967	Vitamin D levels || id:ebi-a-GCST90025967	TRUE	reported	igd	8.4159e-05	35.2394	2	1	TRUE	74004
23	rs2081687	C	T	C	T	0.0126543	0.0444	0.663901	0.6232	FALSE	FALSE	FALSE	0.0404	0.2715	UIA	TRUE	reported	textfile	8	59388565	0.00223544	8e-09	418691	ebi-a-GCST90025967	Vitamin D levels || id:ebi-a-GCST90025967	TRUE	reported	igd	7.65285e-05	32.0441	2	1	TRUE	74004
24	rs2205262	A	C	A	C	-0.0198142	-0.0036	0.575486	0.5505	FALSE	FALSE	FALSE	0.0425	0.933	UIA	TRUE	reported	textfile	8	117011884	0.00213595	1.10002e-20	418691	ebi-a-GCST90025967	Vitamin D levels || id:ebi-a-GCST90025967	TRUE	reported	igd	0.000205489	86.0536	2	1	TRUE	74004
25	rs2230657	A	G	A	G	0.0131258	0.0255	0.466742	0.4667	FALSE	FALSE	FALSE	0.0388	0.511	UIA	TRUE	reported	textfile	1	46073489	0.00212098	7.50067e-11	418691	ebi-a-GCST90025967	Vitamin D levels || id:ebi-a-GCST90025967	TRUE	reported	igd	9.14629e-05	38.298	2	1	TRUE	74004
26	rs2269970	G	A	G	A	0.0115425	-0.0381	0.525317	0.5214	FALSE	FALSE	FALSE	0.0386	0.3235	UIA	TRUE	reported	textfile	7	107002806	0.00211944	6.49995e-09	418691	ebi-a-GCST90025967	Vitamin D levels || id:ebi-a-GCST90025967	TRUE	reported	igd	7.08326e-05	29.6589	2	1	TRUE	74004
27	rs2275545	G	A	G	A	0.0190398	-0.0405	0.142005	0.1403	FALSE	FALSE	FALSE	0.0485	0.4044	UIA	TRUE	reported	textfile	9	107651526	0.00303378	4.09996e-10	418691	ebi-a-GCST90025967	Vitamin D levels || id:ebi-a-GCST90025967	TRUE	reported	igd	9.40637e-05	39.3871	2	1	TRUE	74004
28	rs2285942	T	C	T	C	-0.0172878	0.0271	0.151897	0.149	FALSE	FALSE	FALSE	0.048	0.5718	UIA	TRUE	reported	textfile	7	21582917	0.00295618	1.40001e-09	418691	ebi-a-GCST90025967	Vitamin D levels || id:ebi-a-GCST90025967	TRUE	reported	igd	8.16749e-05	34.1992	2	1	TRUE	74004
29	rs2608953	T	C	T	C	-0.0196177	0.0075	0.16014	0.1655	FALSE	FALSE	FALSE	0.0456	0.8686	UIA	TRUE	reported	textfile	6	131926334	0.00291079	1.39991e-11	418691	ebi-a-GCST90025967	Vitamin D levels || id:ebi-a-GCST90025967	TRUE	reported	igd	0.000108476	45.4226	2	1	TRUE	74004
30	rs2642442	T	C	T	C	-0.0129755	0.1073	0.681472	0.6476	FALSE	FALSE	FALSE	0.0415	0.00967	UIA	TRUE	reported	textfile	1	220973563	0.00226306	2.59998e-09	418691	ebi-a-GCST90025967	Vitamin D levels || id:ebi-a-GCST90025967	TRUE	reported	igd	7.85106e-05	32.8741	2	1	TRUE	74004
31	rs2909210	T	G	T	G	0.0138805	0.0563	0.486739	0.4743	FALSE	FALSE	FALSE	0.0389	0.1482	UIA	TRUE	reported	textfile	17	66456481	0.0021123	5.40008e-11	418691	ebi-a-GCST90025967	Vitamin D levels || id:ebi-a-GCST90025967	TRUE	reported	igd	0.000103124	43.1814	2	1	TRUE	74004
32	rs296361	A	G	A	G	0.0666455	-0.0442	0.165273	0.1606	FALSE	FALSE	FALSE	0.0525	0.3996	UIA	TRUE	reported	textfile	19	48389363	0.00285108	1.30017e-124	418691	ebi-a-GCST90025967	Vitamin D levels || id:ebi-a-GCST90025967	TRUE	reported	igd	0.00130336	546.413	2	1	TRUE	74004
33	rs34937961	T	C	T	C	-0.0136049	0.0098	0.265795	0.2673	FALSE	FALSE	FALSE	0.0438	0.8231	UIA	TRUE	reported	textfile	15	100216642	0.00239162	2.1e-08	418691	ebi-a-GCST90025967	Vitamin D levels || id:ebi-a-GCST90025967	TRUE	reported	igd	7.72821e-05	32.3597	2	1	TRUE	74004
34	rs36037728	T	C	T	C	-0.0565289	-0.1475	0.0263438	0.0264	FALSE	FALSE	FALSE	0.1428	0.3015	UIA	TRUE	reported	textfile	11	71111987	0.00656414	9.20026e-18	418691	ebi-a-GCST90025967	Vitamin D levels || id:ebi-a-GCST90025967	TRUE	reported	igd	0.000177098	74.1623	2	1	TRUE	74004
35	rs3741367	C	T	C	T	0.0129074	-0.0775	0.456944	0.4585	FALSE	FALSE	FALSE	0.0394	0.04882	UIA	TRUE	reported	textfile	11	66083129	0.00212557	3.2e-10	418691	ebi-a-GCST90025967	Vitamin D levels || id:ebi-a-GCST90025967	TRUE	reported	igd	8.80633e-05	36.8744	2	1	TRUE	74004
36	rs3750297	A	G	A	G	-0.0212393	-0.0731	0.285639	0.2889	FALSE	FALSE	FALSE	0.0438	0.09509	UIA	TRUE	reported	textfile	1	17559676	0.00233337	1.59993e-20	418691	ebi-a-GCST90025967	Vitamin D levels || id:ebi-a-GCST90025967	TRUE	reported	igd	0.000197849	82.8535	2	1	TRUE	74004
37	rs4147536	C	A	C	A	-0.014861	0.001	0.784543	0.7368	FALSE	FALSE	FALSE	0.0449	0.9829	UIA	TRUE	reported	textfile	4	100239112	0.00259112	7.90005e-09	418691	ebi-a-GCST90025967	Vitamin D levels || id:ebi-a-GCST90025967	TRUE	reported	igd	7.85585e-05	32.8942	2	1	TRUE	74004
38	rs4149056	C	T	C	T	-0.0199907	0.0112	0.149159	0.1637	FALSE	FALSE	FALSE	0.0453	0.8047	UIA	TRUE	reported	textfile	12	21331549	0.00298734	2.90001e-11	418691	ebi-a-GCST90025967	Vitamin D levels || id:ebi-a-GCST90025967	TRUE	reported	igd	0.000106942	44.7801	2	1	TRUE	74004
39	rs421355	G	A	G	A	-0.0126048	-0.0219	0.378395	0.3758	FALSE	FALSE	FALSE	0.0398	0.5827	UIA	TRUE	reported	textfile	19	11941256	0.00218813	2.39999e-09	418691	ebi-a-GCST90025967	Vitamin D levels || id:ebi-a-GCST90025967	TRUE	reported	igd	7.92497e-05	33.1836	2	1	TRUE	74004
40	rs4379723	C	T	C	T	-0.0121368	-0.0596	0.468042	0.4742	FALSE	FALSE	FALSE	0.0388	0.1241	UIA	TRUE	reported	textfile	10	64963449	0.00213866	1.29999e-09	418691	ebi-a-GCST90025967	Vitamin D levels || id:ebi-a-GCST90025967	TRUE	reported	igd	7.69127e-05	32.205	2	1	TRUE	74004
41	rs4588	T	G	T	G	-0.197544	-0.0165	0.290843	0.2754	FALSE	FALSE	FALSE	0.0432	0.7033	UIA	TRUE	reported	textfile	4	72618323	0.00231715	1e-200	418691	ebi-a-GCST90025967	Vitamin D levels || id:ebi-a-GCST90025967	TRUE	reported	igd	0.0170628	7268.04	2	1	TRUE	74004
42	rs4939883	C	T	C	T	-0.0157647	-0.0186	0.819625	0.778	FALSE	FALSE	FALSE	0.0442	0.6744	UIA	TRUE	reported	textfile	18	47167214	0.00275371	3.59998e-09	418691	ebi-a-GCST90025967	Vitamin D levels || id:ebi-a-GCST90025967	TRUE	reported	igd	7.82722e-05	32.7743	2	1	TRUE	74004
43	rs62023084	A	G	A	G	-0.0150566	0.0489	0.166301	0.1801	FALSE	FALSE	FALSE	0.0507	0.3349	UIA	TRUE	reported	textfile	15	64155519	0.00283677	2.99999e-08	418691	ebi-a-GCST90025967	Vitamin D levels || id:ebi-a-GCST90025967	TRUE	reported	igd	6.72795e-05	28.1711	2	1	TRUE	74004
44	rs635634	T	C	T	C	-0.0152867	0.0285	0.183746	0.1947	FALSE	FALSE	FALSE	0.0479	0.5513	UIA	TRUE	reported	textfile	9	136155000	0.00273503	2.99999e-08	418691	ebi-a-GCST90025967	Vitamin D levels || id:ebi-a-GCST90025967	TRUE	reported	igd	7.46066e-05	31.2393	2	1	TRUE	74004
45	rs6511720	T	G	T	G	0.0274371	-0.042	0.120691	0.1217	FALSE	FALSE	FALSE	0.0582	0.4704	UIA	TRUE	reported	textfile	19	11202306	0.00324484	1.20005e-17	418691	ebi-a-GCST90025967	Vitamin D levels || id:ebi-a-GCST90025967	TRUE	reported	igd	0.000170735	71.497	2	1	TRUE	74004
46	rs6600893	C	T	C	T	-0.031417	0.0048	0.458035	0.4787	FALSE	FALSE	FALSE	0.0388	0.9017	UIA	TRUE	reported	textfile	4	69978901	0.00210422	5.60015e-51	418691	ebi-a-GCST90025967	Vitamin D levels || id:ebi-a-GCST90025967	TRUE	reported	igd	0.000532136	222.918	2	1	TRUE	74004
47	rs6724965	G	A	G	A	-0.0162752	0.1015	0.172095	0.1769	FALSE	FALSE	FALSE	0.0506	0.04511	UIA	TRUE	reported	textfile	2	101440151	0.00279299	5.30005e-09	418691	ebi-a-GCST90025967	Vitamin D levels || id:ebi-a-GCST90025967	TRUE	reported	igd	8.10933e-05	33.9556	2	1	TRUE	74004
48	rs695238	C	A	C	A	0.0156234	-0.0128	0.50153	0.4733	FALSE	FALSE	FALSE	0.0389	0.742	UIA	TRUE	reported	textfile	3	49869158	0.00211255	1.39991e-14	418691	ebi-a-GCST90025967	Vitamin D levels || id:ebi-a-GCST90025967	TRUE	reported	igd	0.000130613	54.6934	2	1	TRUE	74004
49	rs725660	A	C	A	C	-0.012174	-0.0792	0.363462	0.3445	FALSE	FALSE	FALSE	0.0408	0.05207	UIA	TRUE	reported	textfile	19	46262286	0.00219547	1.09999e-08	418691	ebi-a-GCST90025967	Vitamin D levels || id:ebi-a-GCST90025967	TRUE	reported	igd	7.34321e-05	30.7475	2	1	TRUE	74004
50	rs729417	A	G	A	G	0.0155955	-0.0052	0.21142	0.2156	FALSE	FALSE	FALSE	0.0538	0.9229	UIA	TRUE	reported	textfile	11	15615390	0.0025721	1.79999e-09	418691	ebi-a-GCST90025967	Vitamin D levels || id:ebi-a-GCST90025967	TRUE	reported	igd	8.77993e-05	36.7638	2	1	TRUE	74004
51	rs7499892	T	C	T	C	0.0249057	-0.0035	0.178848	0.1771	FALSE	FALSE	FALSE	0.0502	0.9446	UIA	TRUE	reported	textfile	16	57006590	0.00275918	1.69981e-20	418691	ebi-a-GCST90025967	Vitamin D levels || id:ebi-a-GCST90025967	TRUE	reported	igd	0.000194563	81.4771	2	1	TRUE	74004
52	rs7528419	G	A	G	A	0.020779	-0.0146	0.22403	0.2206	FALSE	FALSE	FALSE	0.0466	0.7547	UIA	TRUE	reported	textfile	1	109817192	0.00252918	3.19963e-17	418691	ebi-a-GCST90025967	Vitamin D levels || id:ebi-a-GCST90025967	TRUE	reported	igd	0.000161186	67.4975	2	1	TRUE	74004
53	rs7559329	C	T	C	T	-0.0161239	0.0442	0.154183	0.1546	FALSE	FALSE	FALSE	0.0584	0.449	UIA	TRUE	reported	textfile	2	32183611	0.00292057	5e-09	418691	ebi-a-GCST90025967	Vitamin D levels || id:ebi-a-GCST90025967	TRUE	reported	igd	7.27913e-05	30.4792	2	1	TRUE	74004
54	rs7582655	A	G	A	G	0.0129744	0.003	0.360923	0.3455	FALSE	FALSE	FALSE	0.0404	0.9412	UIA	TRUE	reported	textfile	2	118727358	0.0021958	6.19998e-09	418691	ebi-a-GCST90025967	Vitamin D levels || id:ebi-a-GCST90025967	TRUE	reported	igd	8.33795e-05	34.913	2	1	TRUE	74004
55	rs7652808	G	T	G	T	-0.0189963	-0.0341	0.648748	0.6223	FALSE	FALSE	FALSE	0.0409	0.4043	UIA	TRUE	reported	textfile	3	85603643	0.00220985	7.10068e-18	418691	ebi-a-GCST90025967	Vitamin D levels || id:ebi-a-GCST90025967	TRUE	reported	igd	0.000176458	73.8942	2	1	TRUE	74004
56	rs77960347	G	A	G	A	-0.0609808	0.0369	0.0129588	0.0153	FALSE	FALSE	FALSE	0.1645	0.8226	UIA	TRUE	reported	textfile	18	47109955	0.00940824	1.09999e-10	418691	ebi-a-GCST90025967	Vitamin D levels || id:ebi-a-GCST90025967	TRUE	reported	igd	0.00010033	42.0114	2	1	TRUE	74004
57	rs8123293	G	A	G	A	0.0279258	-0.129	0.112875	0.1321	FALSE	FALSE	FALSE	0.059	0.02881	UIA	TRUE	reported	textfile	20	52718555	0.00334148	1.10002e-15	418691	ebi-a-GCST90025967	Vitamin D levels || id:ebi-a-GCST90025967	TRUE	reported	igd	0.000166789	69.8444	2	1	TRUE	74004
58	rs9616997	C	T	C	T	-0.0122045	-0.0234	0.328876	0.3412	FALSE	FALSE	FALSE	0.0412	0.5701	UIA	TRUE	reported	textfile	22	50859049	0.00224853	8.30004e-09	418691	ebi-a-GCST90025967	Vitamin D levels || id:ebi-a-GCST90025967	TRUE	reported	igd	7.03588e-05	29.4605	2	1	TRUE	74004
