# Supplementary material for: Serum Vitamin D Levels Were Not Associated With the Risk of Aneurysmal Subarachnoid Hemorrhage: A Large Cohort Study With Propensity Score Matching and Mendelian Randomization Analysis
Source: CNS Neurosci Ther. 2025 Sep 30;31(10):e70617. doi: 10.1111/cns.70617 (PMC12481830; doi:10.1111/cns.70617)
Supplement: Supplementary file 5 — File S4: cns70617‐sup‐0005‐FileS4.xlsx. [file CNS-31-e70617-s003.xlsx]

## Sheet: Sheet1
The detailed information for 93 shared SNPs between vitamin D and RIA in MR of the replication cohort
	SNP	effect_allele.exposure	other_allele.exposure	effect_allele.outcome	other_allele.outcome	beta.exposure	beta.outcome	eaf.exposure	eaf.outcome	remove	palindromic	ambiguous	pos.outcome	pval.outcome	se.outcome	outcome	mr_keep.outcome	pval_origin.outcome	data_source.outcome	chr.exposure	pos.exposure	se.exposure	pval.exposure	samplesize.exposure	id.exposure	exposure	mr_keep.exposure	pval_origin.exposure	data_source.exposure	R2	F	action	SNP_index	mr_keep	samplesize.outcome
1	rs10085881	C	T	C	T	-0.014073	-0.0174876	0.284529	0.295505	FALSE	FALSE	FALSE	21538342	0.383223	0.0200552	RIA	TRUE	reported	textfile	7	21577960	0.002165	8.02047e-11	441291	ieu-b-4812	25 hydroxyvitamin D level || id:ieu-b-4812	TRUE	reported	igd	9.57394e-05	42.2528	2	1	TRUE	418341
2	rs1011468	A	G	A	G	-0.013795	0.0217202	0.475748	0.469417	FALSE	FALSE	FALSE	104973344	0.233831	0.0182438	RIA	TRUE	reported	textfile	7	104613791	0.001946	1.35176e-12	441291	ieu-b-4812	25 hydroxyvitamin D level || id:ieu-b-4812	TRUE	reported	igd	0.000113863	50.2523	2	1	TRUE	418341
3	rs1047891	A	C	A	C	-0.014168	-0.0406385	0.316449	0.322607	FALSE	FALSE	FALSE	210675783	0.0369284	0.0194764	RIA	TRUE	reported	textfile	2	211540507	0.002088	1.15744e-11	441291	ieu-b-4812	25 hydroxyvitamin D level || id:ieu-b-4812	TRUE	reported	igd	0.000104324	46.042	2	1	TRUE	418341
4	rs1048328	A	G	A	G	0.028256	0.0112346	0.079719	0.100039	FALSE	FALSE	FALSE	51024108	0.707398	0.0299307	RIA	TRUE	reported	textfile	19	51527364	0.003599	4.12477e-15	441291	ieu-b-4812	25 hydroxyvitamin D level || id:ieu-b-4812	TRUE	reported	igd	0.00013966	61.639	2	1	TRUE	418341
5	rs10771090	G	A	G	A	-0.010681	-0.00803907	0.475398	0.494536	FALSE	FALSE	FALSE	24435815	0.659142	0.0182251	RIA	TRUE	reported	textfile	12	24588749	0.00195	4.31529e-08	441291	ieu-b-4812	25 hydroxyvitamin D level || id:ieu-b-4812	TRUE	reported	igd	6.7983e-05	30.0022	2	1	TRUE	418341
6	rs10818769	G	C	G	C	-0.016972	-0.0193265	0.856966	0.830093	FALSE	TRUE	FALSE	122957644	0.420978	0.0240162	RIA	TRUE	reported	textfile	9	125719923	0.00287	3.34734e-09	441291	ieu-b-4812	25 hydroxyvitamin D level || id:ieu-b-4812	TRUE	reported	igd	7.92397e-05	34.9704	2	1	TRUE	418341
7	rs10859995	C	T	C	T	-0.039396	0.0211069	0.581322	0.663065	FALSE	FALSE	FALSE	95981904	0.273346	0.0192688	RIA	TRUE	reported	textfile	12	96375682	0.001971	7.0291e-89	441291	ieu-b-4812	25 hydroxyvitamin D level || id:ieu-b-4812	TRUE	reported	igd	0.000904509	399.511	2	1	TRUE	418341
8	rs10887718	T	C	T	C	-0.012476	0.0286623	0.527362	0.580594	FALSE	FALSE	FALSE	80282868	0.119975	0.0184337	RIA	TRUE	reported	textfile	10	82042624	0.001946	1.44474e-10	441291	ieu-b-4812	25 hydroxyvitamin D level || id:ieu-b-4812	TRUE	reported	igd	9.31321e-05	41.102	2	1	TRUE	418341
9	rs10908469	C	A	C	A	0.016044	-0.00416613	0.269894	0.284814	FALSE	FALSE	FALSE	155498941	0.83598	0.0201225	RIA	TRUE	reported	textfile	1	155468732	0.002187	2.19938e-13	441291	ieu-b-4812	25 hydroxyvitamin D level || id:ieu-b-4812	TRUE	reported	igd	0.000121941	53.8178	2	1	TRUE	418341
10	rs11127048	A	G	A	G	0.018107	0.000852122	0.616569	0.628044	FALSE	FALSE	FALSE	27529596	0.963934	0.0188449	RIA	TRUE	reported	textfile	2	27752463	0.002038	6.41062e-19	441291	ieu-b-4812	25 hydroxyvitamin D level || id:ieu-b-4812	TRUE	reported	igd	0.000178847	78.9374	2	1	TRUE	418341
11	rs11542462	A	G	A	G	-0.0218	-0.0508009	0.133941	0.0938154	FALSE	FALSE	FALSE	82000205	0.110847	0.0318622	RIA	TRUE	reported	textfile	16	82033810	0.002875	3.38688e-14	441291	ieu-b-4812	25 hydroxyvitamin D level || id:ieu-b-4812	TRUE	reported	igd	0.000130273	57.4957	2	1	TRUE	418341
12	rs116472025	A	G	A	G	0.037298	0.00833136	0.02789	0.0188606	FALSE	FALSE	FALSE	98917905	0.898668	0.0654239	RIA	TRUE	reported	textfile	4	99839056	0.006045	6.82653e-10	441291	ieu-b-4812	25 hydroxyvitamin D level || id:ieu-b-4812	TRUE	reported	igd	8.62613e-05	38.0694	2	1	TRUE	418341
13	rs11830764	C	G	C	G	0.021939	-0.0380419	0.067658	0.0428625	FALSE	TRUE	FALSE	111077216	0.408829	0.046058	RIA	TRUE	reported	textfile	12	111515020	0.003907	1.96214e-08	441291	ieu-b-4812	25 hydroxyvitamin D level || id:ieu-b-4812	TRUE	reported	igd	7.14481e-05	31.5315	2	1	TRUE	418341
14	rs12123821	T	C	T	C	0.074472	0.0350072	0.04793	0.0391058	FALSE	FALSE	FALSE	152206676	0.454035	0.0467569	RIA	TRUE	reported	textfile	1	152179152	0.004583	2.2475e-59	441291	ieu-b-4812	25 hydroxyvitamin D level || id:ieu-b-4812	TRUE	reported	igd	0.000598	264.049	2	1	TRUE	418341
15	rs12196316	C	T	C	T	-0.01242	-0.00552281	0.301136	0.29842	FALSE	FALSE	FALSE	22757671	0.780959	0.0198612	RIA	TRUE	reported	textfile	6	22757900	0.00213	5.51011e-09	441291	ieu-b-4812	25 hydroxyvitamin D level || id:ieu-b-4812	TRUE	reported	igd	7.70416e-05	34.0002	2	1	TRUE	418341
16	rs1229984	C	T	C	T	-0.046854	0.0273634	0.973099	0.995014	FALSE	FALSE	FALSE	99318162	0.84356	0.13866	RIA	TRUE	reported	textfile	4	100239319	0.006481	4.84953e-13	441291	ieu-b-4812	25 hydroxyvitamin D level || id:ieu-b-4812	TRUE	reported	igd	0.000118422	52.2646	2	1	TRUE	418341
17	rs12317268	G	A	G	A	-0.018528	-0.0415342	0.151589	0.280105	FALSE	FALSE	FALSE	21199607	0.0396488	0.0201878	RIA	TRUE	reported	textfile	12	21352541	0.002717	9.14956e-12	441291	ieu-b-4812	25 hydroxyvitamin D level || id:ieu-b-4812	TRUE	reported	igd	0.000105368	46.5025	2	1	TRUE	418341
18	rs12417758	C	T	C	T	0.011647	0.0295038	0.456308	0.50745	FALSE	FALSE	FALSE	66308889	0.104897	0.0181947	RIA	TRUE	reported	textfile	11	66076360	0.001944	2.08228e-09	441291	ieu-b-4812	25 hydroxyvitamin D level || id:ieu-b-4812	TRUE	reported	igd	8.13346e-05	35.895	2	1	TRUE	418341
19	rs12798050	T	C	T	C	0.107236	-0.0131213	0.824379	0.672254	FALSE	FALSE	FALSE	71512210	0.497879	0.0193578	RIA	TRUE	reported	textfile	11	71223256	0.0026	1e-200	441291	ieu-b-4812	25 hydroxyvitamin D level || id:ieu-b-4812	TRUE	reported	igd	0.00384006	1701.11	2	1	TRUE	418341
20	rs12803256	G	A	G	A	0.100325	-0.0186019	0.770616	0.57445	FALSE	FALSE	FALSE	71421822	0.312148	0.0184045	RIA	TRUE	reported	textfile	11	71132868	0.002325	1e-200	441291	ieu-b-4812	25 hydroxyvitamin D level || id:ieu-b-4812	TRUE	reported	igd	0.00420164	1861.96	2	1	TRUE	418341
21	rs13284054	C	T	C	T	0.01727	0.011192	0.124389	0.110955	FALSE	FALSE	FALSE	104906792	0.707419	0.0298196	RIA	TRUE	reported	textfile	9	107669073	0.002998	8.3861e-09	441291	ieu-b-4812	25 hydroxyvitamin D level || id:ieu-b-4812	TRUE	reported	igd	7.51906e-05	33.1833	2	1	TRUE	418341
22	rs138072379	T	C	T	C	0.042599	-0.0120907	0.020813	0.0207018	FALSE	FALSE	FALSE	14311448	0.846431	0.0624277	RIA	TRUE	reported	textfile	11	14332994	0.006897	6.55571e-10	441291	ieu-b-4812	25 hydroxyvitamin D level || id:ieu-b-4812	TRUE	reported	igd	8.64402e-05	38.1484	2	1	TRUE	418341
23	rs146128209	G	A	G	A	-0.047027	-0.0303947	0.071443	0.0430958	FALSE	FALSE	FALSE	14662137	0.499541	0.0450151	RIA	TRUE	reported	textfile	11	14683683	0.00377	1.0349e-35	441291	ieu-b-4812	25 hydroxyvitamin D level || id:ieu-b-4812	TRUE	reported	igd	0.000352479	155.6	2	1	TRUE	418341
24	rs174418	C	T	C	T	0.021901	0.00820156	0.595318	0.554303	FALSE	FALSE	FALSE	58395404	0.654473	0.0183252	RIA	TRUE	reported	textfile	15	58687603	0.001987	2.98882e-28	441291	ieu-b-4812	25 hydroxyvitamin D level || id:ieu-b-4812	TRUE	reported	igd	0.000275225	121.487	2	1	TRUE	418341
25	rs17651741	A	G	A	G	-0.013446	0.00526696	0.193832	0.198635	FALSE	FALSE	FALSE	38577465	0.817058	0.0227681	RIA	TRUE	reported	textfile	15	38869666	0.002465	4.90377e-08	441291	ieu-b-4812	25 hydroxyvitamin D level || id:ieu-b-4812	TRUE	reported	igd	6.74214e-05	29.7543	2	1	TRUE	418341
26	rs1792214	G	T	G	T	0.016276	0.0154046	0.332173	0.291902	FALSE	FALSE	FALSE	71358265	0.447479	0.0202793	RIA	TRUE	reported	textfile	11	71069311	0.002051	2.09411e-15	441291	ieu-b-4812	25 hydroxyvitamin D level || id:ieu-b-4812	TRUE	reported	igd	0.000142685	62.9741	2	1	TRUE	418341
27	rs1800440	C	T	C	T	-0.014006	0.0305436	0.186202	0.14863	FALSE	FALSE	FALSE	38070996	0.232181	0.0255646	RIA	TRUE	reported	textfile	2	38298139	0.002498	2.06001e-08	441291	ieu-b-4812	25 hydroxyvitamin D level || id:ieu-b-4812	TRUE	reported	igd	7.1234e-05	31.437	2	1	TRUE	418341
28	rs1800588	T	C	T	C	-0.029769	0.0083449	0.21461	0.247862	FALSE	FALSE	FALSE	58431476	0.690475	0.020956	RIA	TRUE	reported	textfile	15	58723675	0.002366	2.65216e-36	441291	ieu-b-4812	25 hydroxyvitamin D level || id:ieu-b-4812	TRUE	reported	igd	0.000358607	158.306	2	1	TRUE	418341
29	rs182244780	A	G	A	G	-0.335327	0.0902093	0.013479	0.00304381	FALSE	FALSE	FALSE	14363985	0.609195	0.176458	RIA	TRUE	reported	textfile	11	14385531	0.008516	1e-200	441291	ieu-b-4812	25 hydroxyvitamin D level || id:ieu-b-4812	TRUE	reported	igd	0.0035012	1550.47	2	1	TRUE	418341
30	rs1972994	T	A	T	A	-0.017509	0.00124711	0.64702	0.727645	FALSE	TRUE	FALSE	85581992	0.951732	0.0206026	RIA	TRUE	reported	textfile	3	85631142	0.002036	7.99282e-18	441291	ieu-b-4812	25 hydroxyvitamin D level || id:ieu-b-4812	TRUE	reported	igd	0.00016756	73.9546	2	1	TRUE	418341
31	rs2012736	A	C	A	C	-0.045584	0.00869245	0.08152	0.0741442	FALSE	FALSE	FALSE	233713733	0.805361	0.0352757	RIA	TRUE	reported	textfile	2	234622379	0.003595	7.64892e-37	441291	ieu-b-4812	25 hydroxyvitamin D level || id:ieu-b-4812	TRUE	reported	igd	0.000364203	160.777	2	1	TRUE	418341
32	rs2037511	A	G	A	G	0.016025	0.0218286	0.165391	0.161309	FALSE	FALSE	FALSE	63698973	0.373978	0.0245528	RIA	TRUE	reported	textfile	18	61366207	0.002618	9.29394e-10	441291	ieu-b-4812	25 hydroxyvitamin D level || id:ieu-b-4812	TRUE	reported	igd	8.48975e-05	37.4675	2	1	TRUE	418341
33	rs2074735	C	G	C	G	0.027256	-0.0449697	0.064197	0.142549	FALSE	TRUE	FALSE	31139886	0.0826495	0.0259114	RIA	TRUE	reported	textfile	22	31535872	0.003969	6.54636e-12	441291	ieu-b-4812	25 hydroxyvitamin D level || id:ieu-b-4812	TRUE	reported	igd	0.000106854	47.1585	2	1	TRUE	418341
34	rs2229742	C	G	C	G	-0.025738	0.00876938	0.103928	0.110893	FALSE	TRUE	FALSE	14966851	0.767116	0.0296113	RIA	TRUE	reported	textfile	21	16339172	0.00319	7.12689e-16	441291	ieu-b-4812	25 hydroxyvitamin D level || id:ieu-b-4812	TRUE	reported	igd	0.000147496	65.0978	2	1	TRUE	418341
35	rs2245133	C	T	C	T	-0.020883	0.0109171	0.16631	0.213721	FALSE	FALSE	FALSE	131609952	0.623548	0.0222423	RIA	TRUE	reported	textfile	6	131931092	0.002621	1.61808e-15	441291	ieu-b-4812	25 hydroxyvitamin D level || id:ieu-b-4812	TRUE	reported	igd	0.000143835	63.4819	2	1	TRUE	418341
36	rs2607863	C	T	C	T	-0.024613	0.0796679	0.942092	0.967694	FALSE	FALSE	FALSE	86264686	0.135	0.0533013	RIA	TRUE	reported	textfile	10	88024443	0.004298	1.02454e-08	441291	ieu-b-4812	25 hydroxyvitamin D level || id:ieu-b-4812	TRUE	reported	igd	7.43086e-05	32.794	2	1	TRUE	418341
37	rs2762938	A	G	A	G	0.01327	0.0162563	0.585371	0.647364	FALSE	FALSE	FALSE	54161796	0.395914	0.019149	RIA	TRUE	reported	textfile	20	52778335	0.002016	4.63127e-11	441291	ieu-b-4812	25 hydroxyvitamin D level || id:ieu-b-4812	TRUE	reported	igd	9.81732e-05	43.327	2	1	TRUE	418341
38	rs27774	A	G	A	G	-0.012072	-0.015384	0.292475	0.266738	FALSE	FALSE	FALSE	88663215	0.457345	0.0206989	RIA	TRUE	reported	textfile	5	87959033	0.002138	1.63844e-08	441291	ieu-b-4812	25 hydroxyvitamin D level || id:ieu-b-4812	TRUE	reported	igd	7.22415e-05	31.8817	2	1	TRUE	418341
39	rs2847500	A	G	A	G	-0.021129	-0.051756	0.124391	0.150041	FALSE	FALSE	FALSE	120243712	0.0427888	0.0255489	RIA	TRUE	reported	textfile	11	120114421	0.002949	7.78933e-13	441291	ieu-b-4812	25 hydroxyvitamin D level || id:ieu-b-4812	TRUE	reported	igd	0.000116314	51.3341	2	1	TRUE	418341
40	rs2909218	T	C	T	C	0.016894	0.0253535	0.792744	0.820733	FALSE	FALSE	FALSE	68468405	0.283587	0.0236441	RIA	TRUE	reported	textfile	17	66464546	0.002418	2.8132e-12	441291	ieu-b-4812	25 hydroxyvitamin D level || id:ieu-b-4812	TRUE	reported	igd	0.000110606	48.8147	2	1	TRUE	418341
41	rs2934744	C	A	C	A	0.022405	0.0320579	0.356454	0.263665	FALSE	FALSE	FALSE	62582374	0.12253	0.0207596	RIA	TRUE	reported	textfile	1	63048045	0.002119	3.95913e-26	441291	ieu-b-4812	25 hydroxyvitamin D level || id:ieu-b-4812	TRUE	reported	igd	0.000253275	111.796	2	1	TRUE	418341
42	rs34293138	C	T	C	T	-0.012385	-0.0269219	0.306671	0.436494	FALSE	FALSE	FALSE	49541584	0.142922	0.0183768	RIA	TRUE	reported	textfile	3	49579017	0.002102	3.81531e-09	441291	ieu-b-4812	25 hydroxyvitamin D level || id:ieu-b-4812	TRUE	reported	igd	7.86624e-05	34.7156	2	1	TRUE	418341
43	rs34726834	T	C	T	C	0.013824	-0.0386025	0.253615	0.29634	FALSE	FALSE	FALSE	26032090	0.0521435	0.0198782	RIA	TRUE	reported	textfile	8	25889606	0.002239	6.65059e-10	441291	ieu-b-4812	25 hydroxyvitamin D level || id:ieu-b-4812	TRUE	reported	igd	8.63767e-05	38.1204	2	1	TRUE	418341
44	rs35733741	A	G	A	G	0.011696	0.00150626	0.405263	0.437392	FALSE	FALSE	FALSE	30934566	0.934709	0.0183865	RIA	TRUE	reported	textfile	16	30945887	0.001985	3.8111e-09	441291	ieu-b-4812	25 hydroxyvitamin D level || id:ieu-b-4812	TRUE	reported	igd	7.86673e-05	34.7178	2	1	TRUE	418341
45	rs3750296	C	G	C	G	-0.020818	-0.00623598	0.341423	0.367683	FALSE	TRUE	FALSE	17233161	0.740662	0.0188411	RIA	TRUE	reported	textfile	1	17559656	0.002042	2.0893e-24	441291	ieu-b-4812	25 hydroxyvitamin D level || id:ieu-b-4812	TRUE	reported	igd	0.000235472	103.936	2	1	TRUE	418341
46	rs3814995	T	C	T	C	-0.014733	0.0161927	0.31224	0.362053	FALSE	FALSE	FALSE	35851310	0.398261	0.019169	RIA	TRUE	reported	textfile	19	36342212	0.002109	2.8327e-12	441291	ieu-b-4812	25 hydroxyvitamin D level || id:ieu-b-4812	TRUE	reported	igd	0.000110575	48.8008	2	1	TRUE	418341
47	rs3816117	C	T	C	T	-0.01645	-0.0242652	0.487129	0.4998	FALSE	FALSE	FALSE	56962246	0.182685	0.0182098	RIA	TRUE	reported	textfile	16	56996158	0.001944	2.62966e-17	441291	ieu-b-4812	25 hydroxyvitamin D level || id:ieu-b-4812	TRUE	reported	igd	0.000162235	71.604	2	1	TRUE	418341
48	rs4121823	A	T	A	T	-0.016268	-0.0314695	0.838088	0.836972	FALSE	TRUE	FALSE	49617853	0.210304	0.0251207	RIA	TRUE	reported	textfile	18	47144223	0.002681	1.29604e-09	441291	ieu-b-4812	25 hydroxyvitamin D level || id:ieu-b-4812	TRUE	reported	igd	8.34283e-05	36.8191	2	1	TRUE	418341
49	rs424132	A	T	A	T	-0.011697	-0.00161316	0.379871	0.335805	FALSE	TRUE	FALSE	11830406	0.933293	0.0192726	RIA	TRUE	reported	textfile	19	11941221	0.002033	8.73796e-09	441291	ieu-b-4812	25 hydroxyvitamin D level || id:ieu-b-4812	TRUE	reported	igd	7.50096e-05	33.1034	2	1	TRUE	418341
50	rs4364259	A	G	A	G	0.015798	-0.0168117	0.205042	0.221947	FALSE	FALSE	FALSE	15890536	0.446952	0.022106	RIA	TRUE	reported	textfile	4	15892159	0.002422	6.90558e-11	441291	ieu-b-4812	25 hydroxyvitamin D level || id:ieu-b-4812	TRUE	reported	igd	9.64027e-05	42.5455	2	1	TRUE	418341
51	rs4616820	T	C	T	C	-0.01104	0.0184314	0.465968	0.443285	FALSE	FALSE	FALSE	56879315	0.314144	0.0183113	RIA	TRUE	reported	textfile	4	57745481	0.001946	1.40175e-08	441291	ieu-b-4812	25 hydroxyvitamin D level || id:ieu-b-4812	TRUE	reported	igd	7.29282e-05	32.1848	2	1	TRUE	418341
52	rs4635554	G	T	G	T	-0.012711	-0.0230811	0.336358	0.274199	FALSE	FALSE	FALSE	21166787	0.260612	0.0205175	RIA	TRUE	reported	textfile	2	21389659	0.002057	6.43502e-10	441291	ieu-b-4812	25 hydroxyvitamin D level || id:ieu-b-4812	TRUE	reported	igd	8.65223e-05	38.1847	2	1	TRUE	418341
53	rs4645189	T	C	T	C	0.023411	0.0258471	0.828626	0.833891	FALSE	FALSE	FALSE	71494193	0.289254	0.0243896	RIA	TRUE	reported	textfile	4	72359910	0.002608	2.79254e-19	441291	ieu-b-4812	25 hydroxyvitamin D level || id:ieu-b-4812	TRUE	reported	igd	0.000182566	80.5792	2	1	TRUE	418341
54	rs466360	A	G	A	G	-0.011398	0.0191221	0.392078	0.404546	FALSE	FALSE	FALSE	144518462	0.303929	0.0186004	RIA	TRUE	reported	textfile	5	143898025	0.001996	1.12696e-08	441291	ieu-b-4812	25 hydroxyvitamin D level || id:ieu-b-4812	TRUE	reported	igd	7.38889e-05	32.6088	2	1	TRUE	418341
55	rs4694423	A	C	A	C	-0.097279	-0.0407476	0.416808	0.443166	FALSE	FALSE	FALSE	71688442	0.0267368	0.0183934	RIA	TRUE	reported	textfile	4	72554159	0.001966	1e-200	441291	ieu-b-4812	25 hydroxyvitamin D level || id:ieu-b-4812	TRUE	reported	igd	0.00551751	2448.33	2	1	TRUE	418341
56	rs58073039	G	A	G	A	-0.014119	0.00621219	0.298368	0.258839	FALSE	FALSE	FALSE	87366211	0.76539	0.0208176	RIA	TRUE	reported	textfile	4	88287363	0.002109	2.16222e-11	441291	ieu-b-4812	25 hydroxyvitamin D level || id:ieu-b-4812	TRUE	reported	igd	0.000101551	44.818	2	1	TRUE	418341
57	rs58542926	T	C	T	C	0.032488	0.0201179	0.075847	0.0638988	FALSE	FALSE	FALSE	19268740	0.596835	0.038033	RIA	TRUE	reported	textfile	19	19379549	0.00367	8.57235e-19	441291	ieu-b-4812	25 hydroxyvitamin D level || id:ieu-b-4812	TRUE	reported	igd	0.000177546	78.3631	2	1	TRUE	418341
58	rs6127099	T	A	T	A	-0.036797	-0.0257643	0.279034	0.269752	FALSE	TRUE	FALSE	54114863	0.212219	0.020653	RIA	TRUE	reported	textfile	20	52731402	0.002219	9.29608e-62	441291	ieu-b-4812	25 hydroxyvitamin D level || id:ieu-b-4812	TRUE	reported	igd	0.000622751	274.985	2	1	TRUE	418341
59	rs61747728	T	C	T	C	0.031656	0.0287909	0.038151	0.0629223	FALSE	FALSE	FALSE	179557079	0.435561	0.036925	RIA	TRUE	reported	textfile	1	179526214	0.005074	4.40758e-10	441291	ieu-b-4812	25 hydroxyvitamin D level || id:ieu-b-4812	TRUE	reported	igd	8.81958e-05	38.9233	2	1	TRUE	418341
60	rs61816766	C	T	C	T	0.084408	-0.0844358	0.032594	0.00777423	FALSE	FALSE	FALSE	152347096	0.449673	0.111694	RIA	TRUE	reported	textfile	1	152319572	0.005637	1.08718e-50	441291	ieu-b-4812	25 hydroxyvitamin D level || id:ieu-b-4812	TRUE	reported	igd	0.000507838	224.217	2	1	TRUE	418341
61	rs61887417	A	G	A	G	-0.033638	-0.0432757	0.033589	0.0308812	FALSE	FALSE	FALSE	71220742	0.414932	0.0530831	RIA	TRUE	reported	textfile	11	70931788	0.005557	1.41938e-09	441291	ieu-b-4812	25 hydroxyvitamin D level || id:ieu-b-4812	TRUE	reported	igd	8.30268e-05	36.6419	2	1	TRUE	418341
62	rs6438900	G	C	G	C	0.013584	-0.00260681	0.260706	0.308296	FALSE	TRUE	FALSE	125429443	0.894931	0.0197386	RIA	TRUE	reported	textfile	3	125148287	0.002221	9.58539e-10	441291	ieu-b-4812	25 hydroxyvitamin D level || id:ieu-b-4812	TRUE	reported	igd	8.47611e-05	37.4073	2	1	TRUE	418341
63	rs6698680	G	A	G	A	-0.011928	0.00238607	0.464195	0.538699	FALSE	FALSE	FALSE	2398222	0.896194	0.0182882	RIA	TRUE	reported	textfile	1	2329661	0.001947	8.99187e-10	441291	ieu-b-4812	25 hydroxyvitamin D level || id:ieu-b-4812	TRUE	reported	igd	8.50435e-05	37.532	2	1	TRUE	418341
64	rs6724965	G	A	G	A	-0.016541	0.0101777	0.171608	0.213188	FALSE	FALSE	FALSE	100823689	0.645229	0.0221061	RIA	TRUE	reported	textfile	2	101440151	0.002573	1.28715e-10	441291	ieu-b-4812	25 hydroxyvitamin D level || id:ieu-b-4812	TRUE	reported	igd	9.36436e-05	41.3278	2	1	TRUE	418341
65	rs6773343	T	C	T	C	0.01268	-0.0346692	0.720232	0.739559	FALSE	FALSE	FALSE	142106756	0.0956159	0.0208038	RIA	TRUE	reported	textfile	3	141825598	0.002171	5.20044e-09	441291	ieu-b-4812	25 hydroxyvitamin D level || id:ieu-b-4812	TRUE	reported	igd	7.72966e-05	34.1128	2	1	TRUE	418341
66	rs7148857	G	C	G	C	-0.013277	0.0216756	0.325936	0.413361	FALSE	TRUE	FALSE	103676900	0.239914	0.0184441	RIA	TRUE	reported	textfile	14	104143237	0.002122	3.92871e-10	441291	ieu-b-4812	25 hydroxyvitamin D level || id:ieu-b-4812	TRUE	reported	igd	8.87045e-05	39.1478	2	1	TRUE	418341
67	rs71601787	A	G	A	G	0.042219	-0.0318305	0.328009	0.297587	FALSE	FALSE	FALSE	72000298	0.110501	0.0199446	RIA	TRUE	reported	textfile	4	72866015	0.002073	3.34041e-92	441291	ieu-b-4812	25 hydroxyvitamin D level || id:ieu-b-4812	TRUE	reported	igd	0.00093904	414.778	2	1	TRUE	418341
68	rs7178572	G	A	G	A	-0.01449	0.0139366	0.711051	0.675756	FALSE	FALSE	FALSE	77454848	0.471824	0.0193694	RIA	TRUE	reported	textfile	15	77747190	0.002151	1.62368e-11	441291	ieu-b-4812	25 hydroxyvitamin D level || id:ieu-b-4812	TRUE	reported	igd	0.000102822	45.3789	2	1	TRUE	418341
69	rs72665698	G	T	G	T	0.013976	-0.0312564	0.223334	0.218447	FALSE	FALSE	FALSE	41309917	0.154792	0.0219682	RIA	TRUE	reported	textfile	1	41775589	0.00233	1.99416e-09	441291	ieu-b-4812	25 hydroxyvitamin D level || id:ieu-b-4812	TRUE	reported	igd	8.15255e-05	35.9792	2	1	TRUE	418341
70	rs7519574	A	G	A	G	0.016991	0.0402608	0.181694	0.12967	FALSE	FALSE	FALSE	34260951	0.141675	0.0273961	RIA	TRUE	reported	textfile	1	34726552	0.002536	2.08545e-11	441291	ieu-b-4812	25 hydroxyvitamin D level || id:ieu-b-4812	TRUE	reported	igd	0.000101712	44.8887	2	1	TRUE	418341
71	rs7528419	G	A	G	A	0.019031	-0.0322424	0.224958	0.214718	FALSE	FALSE	FALSE	109274570	0.146256	0.022192	RIA	TRUE	reported	textfile	1	109817192	0.002321	2.41435e-16	441291	ieu-b-4812	25 hydroxyvitamin D level || id:ieu-b-4812	TRUE	reported	igd	0.000152329	67.2312	2	1	TRUE	418341
72	rs7569755	A	G	A	G	0.013923	0.015994	0.292374	0.214821	FALSE	FALSE	FALSE	117890685	0.475184	0.0223983	RIA	TRUE	reported	textfile	2	118648261	0.002142	8.03156e-11	441291	ieu-b-4812	25 hydroxyvitamin D level || id:ieu-b-4812	TRUE	reported	igd	9.57326e-05	42.2498	2	1	TRUE	418341
73	rs75741381	G	C	G	C	-0.016339	0.0230369	0.150645	0.151895	FALSE	TRUE	FALSE	101166177	0.367345	0.0255552	RIA	TRUE	reported	textfile	7	100809458	0.002731	2.19346e-09	441291	ieu-b-4812	25 hydroxyvitamin D level || id:ieu-b-4812	TRUE	reported	igd	8.11049e-05	35.7936	2	1	TRUE	418341
74	rs7657132	G	A	G	A	-0.014947	-0.0549767	0.318324	0.312659	FALSE	FALSE	FALSE	72550884	0.00539734	0.0197594	RIA	TRUE	reported	textfile	4	73416601	0.002089	8.3618e-13	441291	ieu-b-4812	25 hydroxyvitamin D level || id:ieu-b-4812	TRUE	reported	igd	0.000115999	51.1952	2	1	TRUE	418341
75	rs7699711	T	G	T	G	-0.02864	0.0113005	0.454848	0.568202	FALSE	FALSE	FALSE	69081878	0.53963	0.0184235	RIA	TRUE	reported	textfile	4	69947596	0.001949	6.96947e-49	441291	ieu-b-4812	25 hydroxyvitamin D level || id:ieu-b-4812	TRUE	reported	igd	0.000489086	215.934	2	1	TRUE	418341
76	rs7718395	G	C	G	C	0.012632	-0.0118975	0.319522	0.357989	FALSE	TRUE	FALSE	119316879	0.531202	0.0190004	RIA	TRUE	reported	textfile	5	118652574	0.002096	1.67325e-09	441291	ieu-b-4812	25 hydroxyvitamin D level || id:ieu-b-4812	TRUE	reported	igd	8.23002e-05	36.3212	2	1	TRUE	418341
77	rs7724488	G	A	G	A	0.011689	0.0386451	0.432626	0.378895	FALSE	FALSE	FALSE	148672332	0.0391796	0.0187389	RIA	TRUE	reported	textfile	5	148051895	0.001988	4.10819e-09	441291	ieu-b-4812	25 hydroxyvitamin D level || id:ieu-b-4812	TRUE	reported	igd	7.83363e-05	34.5716	2	1	TRUE	418341
78	rs77924615	A	G	A	G	-0.015792	-0.0617056	0.197773	0.223051	FALSE	FALSE	FALSE	20381010	0.00587138	0.0223986	RIA	TRUE	reported	textfile	16	20392332	0.002464	1.4639e-10	441291	ieu-b-4812	25 hydroxyvitamin D level || id:ieu-b-4812	TRUE	reported	igd	9.30738e-05	41.0763	2	1	TRUE	418341
79	rs7828742	G	A	G	A	-0.02193	-0.0106594	0.596853	0.530487	FALSE	FALSE	FALSE	115948504	0.559506	0.0182657	RIA	TRUE	reported	textfile	8	116960729	0.00199	3.05703e-28	441291	ieu-b-4812	25 hydroxyvitamin D level || id:ieu-b-4812	TRUE	reported	igd	0.000275123	121.442	2	1	TRUE	418341
80	rs78649910	A	T	A	T	-0.018331	0.0044391	0.110004	0.121489	FALSE	TRUE	FALSE	3480486	0.87331	0.0278391	RIA	TRUE	reported	textfile	4	3482213	0.003122	4.31718e-09	441291	ieu-b-4812	25 hydroxyvitamin D level || id:ieu-b-4812	TRUE	reported	igd	7.81174e-05	34.475	2	1	TRUE	418341
81	rs7930750	T	C	T	C	-0.059888	-0.0242302	0.368144	0.352816	FALSE	FALSE	FALSE	14430587	0.20277	0.0190235	RIA	TRUE	reported	textfile	11	14452133	0.002012	1.09648e-194	441291	ieu-b-4812	25 hydroxyvitamin D level || id:ieu-b-4812	TRUE	reported	igd	0.00200368	885.975	2	1	TRUE	418341
82	rs8018720	C	G	C	G	-0.031949	0.00215209	0.820235	0.851462	FALSE	TRUE	FALSE	39086981	0.934171	0.0260547	RIA	TRUE	reported	textfile	14	39556185	0.002546	4.0411e-36	441291	ieu-b-4812	25 hydroxyvitamin D level || id:ieu-b-4812	TRUE	reported	igd	0.000356712	157.469	2	1	TRUE	418341
83	rs804280	A	C	A	C	0.013033	0.00927681	0.581959	0.684442	FALSE	FALSE	FALSE	11755189	0.640717	0.0198776	RIA	TRUE	reported	textfile	8	11612698	0.001978	4.42894e-11	441291	ieu-b-4812	25 hydroxyvitamin D level || id:ieu-b-4812	TRUE	reported	igd	9.83713e-05	43.4144	2	1	TRUE	418341
84	rs8063706	T	A	T	A	0.012968	-0.00786969	0.272828	0.286189	FALSE	TRUE	FALSE	11815695	0.695812	0.0201282	RIA	TRUE	reported	textfile	16	11909552	0.002198	3.63706e-09	441291	ieu-b-4812	25 hydroxyvitamin D level || id:ieu-b-4812	TRUE	reported	igd	7.88735e-05	34.8088	2	1	TRUE	418341
85	rs8091117	A	C	A	C	-0.024071	-0.0261027	0.065396	0.0786023	FALSE	FALSE	FALSE	31339831	0.442551	0.0339926	RIA	TRUE	reported	textfile	18	28919794	0.003943	1.02967e-09	441291	ieu-b-4812	25 hydroxyvitamin D level || id:ieu-b-4812	TRUE	reported	igd	8.44448e-05	37.2677	2	1	TRUE	418341
86	rs867772	G	A	G	A	-0.013838	-0.0258149	0.681808	0.709858	FALSE	FALSE	FALSE	220799001	0.1983	0.0200674	RIA	TRUE	reported	textfile	1	220972343	0.002091	3.64334e-11	441291	ieu-b-4812	25 hydroxyvitamin D level || id:ieu-b-4812	TRUE	reported	igd	9.92363e-05	43.7962	2	1	TRUE	418341
87	rs9423639	T	C	T	C	-0.011997	0.0103863	0.274575	0.292251	FALSE	FALSE	FALSE	5496838	0.604841	0.0200721	RIA	TRUE	reported	textfile	10	5538801	0.002185	4.00535e-08	441291	ieu-b-4812	25 hydroxyvitamin D level || id:ieu-b-4812	TRUE	reported	igd	6.83105e-05	30.1467	2	1	TRUE	418341
88	rs942380	G	A	G	A	0.011434	-0.0409339	0.594833	0.716322	FALSE	FALSE	FALSE	121533632	0.0445954	0.0203809	RIA	TRUE	reported	textfile	6	121854778	0.001981	7.84133e-09	441291	ieu-b-4812	25 hydroxyvitamin D level || id:ieu-b-4812	TRUE	reported	igd	7.54865e-05	33.3139	2	1	TRUE	418341
89	rs9476310	T	C	T	C	0.011133	0.0138788	0.511302	0.552572	FALSE	FALSE	FALSE	60799829	0.448422	0.0183086	RIA	TRUE	reported	textfile	6	57767576	0.001948	1.09645e-08	441291	ieu-b-4812	25 hydroxyvitamin D level || id:ieu-b-4812	TRUE	reported	igd	7.40098e-05	32.6621	2	1	TRUE	418341
90	rs9569235	C	A	C	A	-0.012727	0.00335009	0.284762	0.267188	FALSE	FALSE	FALSE	55220091	0.870205	0.0205026	RIA	TRUE	reported	textfile	13	55794226	0.002189	6.09719e-09	441291	ieu-b-4812	25 hydroxyvitamin D level || id:ieu-b-4812	TRUE	reported	igd	7.65953e-05	33.8033	2	1	TRUE	418341
91	rs960596	T	C	T	C	0.012414	0.0109155	0.339588	0.368938	FALSE	FALSE	FALSE	40997516	0.562887	0.0188667	RIA	TRUE	reported	textfile	22	41393520	0.002076	2.23455e-09	441291	ieu-b-4812	25 hydroxyvitamin D level || id:ieu-b-4812	TRUE	reported	igd	8.1023e-05	35.7575	2	1	TRUE	418341
92	rs964184	C	G	C	G	0.03977	-0.0246005	0.863547	0.855152	FALSE	TRUE	FALSE	116778201	0.342914	0.0259383	RIA	TRUE	reported	textfile	11	116648917	0.002858	5.11211e-44	441291	ieu-b-4812	25 hydroxyvitamin D level || id:ieu-b-4812	TRUE	reported	igd	0.000438603	193.635	2	1	TRUE	418341
93	rs9668081	T	C	T	C	0.0116	-0.0124811	0.47058	0.542196	FALSE	FALSE	FALSE	38209109	0.495866	0.0183274	RIA	TRUE	reported	textfile	12	38602911	0.001988	5.37873e-09	441291	ieu-b-4812	25 hydroxyvitamin D level || id:ieu-b-4812	TRUE	reported	igd	7.7148e-05	34.0472	2	1	TRUE	418341
