# Supplementary material for: Serum Vitamin D Levels Were Not Associated With the Risk of Aneurysmal Subarachnoid Hemorrhage: A Large Cohort Study With Propensity Score Matching and Mendelian Randomization Analysis
Source: CNS Neurosci Ther. 2025 Sep 30;31(10):e70617. doi: 10.1111/cns.70617 (PMC12481830; doi:10.1111/cns.70617)
Supplement: Supplementary file 6 — File S5: cns70617‐sup‐0006‐FileS5.xlsx. [file CNS-31-e70617-s007.xlsx]

## Sheet: Sheet1
The detailed information for 93 shared SNPs between vitamin D and UIA in MR of the replication cohort
	SNP	effect_allele.exposure	other_allele.exposure	effect_allele.outcome	other_allele.outcome	beta.exposure	beta.outcome	eaf.exposure	eaf.outcome	remove	palindromic	ambiguous	pos.outcome	pval.outcome	se.outcome	outcome	mr_keep.outcome	pval_origin.outcome	data_source.outcome	chr.exposure	pos.exposure	se.exposure	pval.exposure	samplesize.exposure	id.exposure	exposure	mr_keep.exposure	pval_origin.exposure	data_source.exposure	R2	F	action	SNP_index	mr_keep	samplesize.outcome
1	rs10085881	C	T	C	T	-0.014073	-0.0478915	0.284529	0.295509	FALSE	FALSE	FALSE	21538342	0.0947851	0.0286658	UIA	TRUE	reported	textfile	7	21577960	0.002165	8.02047e-11	441291	ieu-b-4812	Vitamin D level || id:ieu-b-4812	TRUE	reported	igd	9.57394e-05	42.2528	2	1	TRUE	415119
2	rs1011468	A	G	A	G	-0.013795	0.0144861	0.475748	0.46937	FALSE	FALSE	FALSE	104973344	0.578434	0.0260695	UIA	TRUE	reported	textfile	7	104613791	0.001946	1.35176e-12	441291	ieu-b-4812	Vitamin D level || id:ieu-b-4812	TRUE	reported	igd	0.000113863	50.2523	2	1	TRUE	415119
3	rs1047891	A	C	A	C	-0.014168	-0.0359047	0.316449	0.322656	FALSE	FALSE	FALSE	210675783	0.196545	0.0278017	UIA	TRUE	reported	textfile	2	211540507	0.002088	1.15744e-11	441291	ieu-b-4812	Vitamin D level || id:ieu-b-4812	TRUE	reported	igd	0.000104324	46.042	2	1	TRUE	415119
4	rs1048328	A	G	A	G	0.028256	0.0473435	0.079719	0.100032	FALSE	FALSE	FALSE	51024108	0.267626	0.0427077	UIA	TRUE	reported	textfile	19	51527364	0.003599	4.12477e-15	441291	ieu-b-4812	Vitamin D level || id:ieu-b-4812	TRUE	reported	igd	0.00013966	61.639	2	1	TRUE	415119
5	rs10771090	G	A	G	A	-0.010681	-0.0307823	0.475398	0.494503	FALSE	FALSE	FALSE	24435815	0.236812	0.0260207	UIA	TRUE	reported	textfile	12	24588749	0.00195	4.31529e-08	441291	ieu-b-4812	Vitamin D level || id:ieu-b-4812	TRUE	reported	igd	6.7983e-05	30.0022	2	1	TRUE	415119
6	rs10818769	G	C	G	C	-0.016972	0.00836703	0.856966	0.830162	FALSE	TRUE	FALSE	122957644	0.807	0.0342493	UIA	TRUE	reported	textfile	9	125719923	0.00287	3.34734e-09	441291	ieu-b-4812	Vitamin D level || id:ieu-b-4812	TRUE	reported	igd	7.92397e-05	34.9704	2	1	TRUE	415119
7	rs10859995	C	T	C	T	-0.039396	0.0266454		0.663036	FALSE	FALSE	FALSE	95981904	0.332844	0.0275148	UIA	TRUE	reported	textfile	12	96375682	0.001971	7.0291e-89	441291	ieu-b-4812	Vitamin D level || id:ieu-b-4812	TRUE	reported	igd	0.000904509	399.511	2	1	TRUE	415119
8	rs10887718	T	C	T	C	-0.012476	0.0133491	0.527362	0.580492	FALSE	FALSE	FALSE	80282868	0.61216	0.02633	UIA	TRUE	reported	textfile	10	82042624	0.001946	1.44474e-10	441291	ieu-b-4812	Vitamin D level || id:ieu-b-4812	TRUE	reported	igd	9.31321e-05	41.102	2	1	TRUE	415119
9	rs10908469	C	A	C	A	0.016044	-0.0395914	0.269894	0.284754	FALSE	FALSE	FALSE	155498941	0.167269	0.0286679	UIA	TRUE	reported	textfile	1	155468732	0.002187	2.19938e-13	441291	ieu-b-4812	Vitamin D level || id:ieu-b-4812	TRUE	reported	igd	0.000121941	53.8178	2	1	TRUE	415119
10	rs11127048	A	G	A	G	0.018107	-0.0054665	0.616569	0.628053	FALSE	FALSE	FALSE	27529596	0.839038	0.0269121	UIA	TRUE	reported	textfile	2	27752463	0.002038	6.41062e-19	441291	ieu-b-4812	Vitamin D level || id:ieu-b-4812	TRUE	reported	igd	0.000178847	78.9374	2	1	TRUE	415119
11	rs11542462	A	G	A	G	-0.0218	-0.0325913	0.133941	0.0938669	FALSE	FALSE	FALSE	82000205	0.477143	0.0458449	UIA	TRUE	reported	textfile	16	82033810	0.002875	3.38688e-14	441291	ieu-b-4812	Vitamin D level || id:ieu-b-4812	TRUE	reported	igd	0.000130273	57.4957	2	1	TRUE	415119
12	rs116472025	A	G	A	G	0.037298	0.00747886	0.02789	0.0188536	FALSE	FALSE	FALSE	98917905	0.935101	0.0918461	UIA	TRUE	reported	textfile	4	99839056	0.006045	6.82653e-10	441291	ieu-b-4812	Vitamin D level || id:ieu-b-4812	TRUE	reported	igd	8.62613e-05	38.0694	2	1	TRUE	415119
13	rs11830764	C	G	C	G	0.021939	0.021422	0.067658	0.0428965	FALSE	TRUE	FALSE	111077216	0.747765	0.0666131	UIA	TRUE	reported	textfile	12	111515020	0.003907	1.96214e-08	441291	ieu-b-4812	Vitamin D level || id:ieu-b-4812	TRUE	reported	igd	7.14481e-05	31.5315	2	1	TRUE	415119
14	rs12123821	T	C	T	C	0.074472	0.101274	0.04793	0.0391089	FALSE	FALSE	FALSE	152206676	0.130095	0.0669036	UIA	TRUE	reported	textfile	1	152179152	0.004583	2.2475e-59	441291	ieu-b-4812	Vitamin D level || id:ieu-b-4812	TRUE	reported	igd	0.000598	264.049	2	1	TRUE	415119
15	rs12196316	C	T	C	T	-0.01242	-0.0139415	0.301136	0.29838	FALSE	FALSE	FALSE	22757671	0.622739	0.0283381	UIA	TRUE	reported	textfile	6	22757900	0.00213	5.51011e-09	441291	ieu-b-4812	Vitamin D level || id:ieu-b-4812	TRUE	reported	igd	7.70416e-05	34.0002	2	1	TRUE	415119
16	rs1229984	C	T	C	T	-0.046854	0.242344	0.973099	0.995017	FALSE	FALSE	FALSE	99318162	0.221435	0.1982	UIA	TRUE	reported	textfile	4	100239319	0.006481	4.84953e-13	441291	ieu-b-4812	Vitamin D level || id:ieu-b-4812	TRUE	reported	igd	0.000118422	52.2646	2	1	TRUE	415119
17	rs12317268	G	A	G	A	-0.018528	-0.0418742	0.151589	0.280113	FALSE	FALSE	FALSE	21199607	0.145634	0.028777	UIA	TRUE	reported	textfile	12	21352541	0.002717	9.14956e-12	441291	ieu-b-4812	Vitamin D level || id:ieu-b-4812	TRUE	reported	igd	0.000105368	46.5025	2	1	TRUE	415119
18	rs12417758	C	T	C	T	0.011647	0.0380968	0.456308	0.507392	FALSE	FALSE	FALSE	66308889	0.142497	0.0259771	UIA	TRUE	reported	textfile	11	66076360	0.001944	2.08228e-09	441291	ieu-b-4812	Vitamin D level || id:ieu-b-4812	TRUE	reported	igd	8.13346e-05	35.895	2	1	TRUE	415119
19	rs12798050	T	C	T	C	0.107236	-0.0267335	0.824379	0.672264	FALSE	FALSE	FALSE	71512210	0.333406	0.0276379	UIA	TRUE	reported	textfile	11	71223256	0.0026	1e-200	441291	ieu-b-4812	Vitamin D level || id:ieu-b-4812	TRUE	reported	igd	0.00384006	1701.11	2	1	TRUE	415119
20	rs12803256	G	A	G	A	0.100325	-0.027487	0.770616	0.574502	FALSE	FALSE	FALSE	71421822	0.295656	0.0262834	UIA	TRUE	reported	textfile	11	71132868	0.002325	1e-200	441291	ieu-b-4812	Vitamin D level || id:ieu-b-4812	TRUE	reported	igd	0.00420164	1861.96	2	1	TRUE	415119
21	rs13284054	C	T	C	T	0.01727	0.0321977	0.124389	0.110993	FALSE	FALSE	FALSE	104906792	0.452389	0.0428481	UIA	TRUE	reported	textfile	9	107669073	0.002998	8.3861e-09	441291	ieu-b-4812	Vitamin D level || id:ieu-b-4812	TRUE	reported	igd	7.51906e-05	33.1833	2	1	TRUE	415119
22	rs138072379	T	C	T	C	0.042599	0.0665221	0.020813	0.020707	FALSE	FALSE	FALSE	14311448	0.455013	0.0890425	UIA	TRUE	reported	textfile	11	14332994	0.006897	6.55571e-10	441291	ieu-b-4812	Vitamin D level || id:ieu-b-4812	TRUE	reported	igd	8.64402e-05	38.1484	2	1	TRUE	415119
23	rs146128209	G	A	G	A	-0.047027	-0.029446	0.071443	0.0431023	FALSE	FALSE	FALSE	14662137	0.649328	0.0647595	UIA	TRUE	reported	textfile	11	14683683	0.00377	1.0349e-35	441291	ieu-b-4812	Vitamin D level || id:ieu-b-4812	TRUE	reported	igd	0.000352479	155.6	2	1	TRUE	415119
24	rs174418	C	T	C	T	0.021901	-0.0102422	0.595318	0.554246	FALSE	FALSE	FALSE	58395404	0.695775	0.026193	UIA	TRUE	reported	textfile	15	58687603	0.001987	2.98882e-28	441291	ieu-b-4812	Vitamin D level || id:ieu-b-4812	TRUE	reported	igd	0.000275225	121.487	2	1	TRUE	415119
25	rs17651741	A	G	A	G	-0.013446	0.0254519	0.193832	0.198641	FALSE	FALSE	FALSE	38577465	0.433115	0.0324694	UIA	TRUE	reported	textfile	15	38869666	0.002465	4.90377e-08	441291	ieu-b-4812	Vitamin D level || id:ieu-b-4812	TRUE	reported	igd	6.74214e-05	29.7543	2	1	TRUE	415119
26	rs1792214	G	T	G	T	0.016276	0.0551772	0.332173	0.291992	FALSE	FALSE	FALSE	71358265	0.0575268	0.0290515	UIA	TRUE	reported	textfile	11	71069311	0.002051	2.09411e-15	441291	ieu-b-4812	Vitamin D level || id:ieu-b-4812	TRUE	reported	igd	0.000142685	62.9741	2	1	TRUE	415119
27	rs1800440	C	T	C	T	-0.014006	0.049991	0.186202	0.148618	FALSE	FALSE	FALSE	38070996	0.171272	0.0365397	UIA	TRUE	reported	textfile	2	38298139	0.002498	2.06001e-08	441291	ieu-b-4812	Vitamin D level || id:ieu-b-4812	TRUE	reported	igd	7.1234e-05	31.437	2	1	TRUE	415119
28	rs1800588	T	C	T	C	-0.029769	0.0305267	0.21461	0.247846	FALSE	FALSE	FALSE	58431476	0.308229	0.0299591	UIA	TRUE	reported	textfile	15	58723675	0.002366	2.65216e-36	441291	ieu-b-4812	Vitamin D level || id:ieu-b-4812	TRUE	reported	igd	0.000358607	158.306	2	1	TRUE	415119
29	rs182244780	A	G	A	G	-0.335327	0.218531	0.013479	0.0030471	FALSE	FALSE	FALSE	14363985	0.384069	0.251063	UIA	TRUE	reported	textfile	11	14385531	0.008516	1e-200	441291	ieu-b-4812	Vitamin D level || id:ieu-b-4812	TRUE	reported	igd	0.0035012	1550.47	2	1	TRUE	415119
30	rs1972994	T	A	T	A	-0.017509	-0.0303935	0.64702	0.72757	FALSE	TRUE	FALSE	85581992	0.302311	0.0294657	UIA	TRUE	reported	textfile	3	85631142	0.002036	7.99282e-18	441291	ieu-b-4812	Vitamin D level || id:ieu-b-4812	TRUE	reported	igd	0.00016756	73.9546	2	1	TRUE	415119
31	rs2012736	A	C	A	C	-0.045584	0.0177993	0.08152	0.074163	FALSE	FALSE	FALSE	233713733	0.724801	0.0505592	UIA	TRUE	reported	textfile	2	234622379	0.003595	7.64892e-37	441291	ieu-b-4812	Vitamin D level || id:ieu-b-4812	TRUE	reported	igd	0.000364203	160.777	2	1	TRUE	415119
32	rs2037511	A	G	A	G	0.016025	0.0237041	0.165391	0.161264	FALSE	FALSE	FALSE	63698973	0.499103	0.0350703	UIA	TRUE	reported	textfile	18	61366207	0.002618	9.29394e-10	441291	ieu-b-4812	Vitamin D level || id:ieu-b-4812	TRUE	reported	igd	8.48975e-05	37.4675	2	1	TRUE	415119
33	rs2074735	C	G	C	G	0.027256	-0.0492854	0.064197	0.142569	FALSE	TRUE	FALSE	31139886	0.180719	0.0368202	UIA	TRUE	reported	textfile	22	31535872	0.003969	6.54636e-12	441291	ieu-b-4812	Vitamin D level || id:ieu-b-4812	TRUE	reported	igd	0.000106854	47.1585	2	1	TRUE	415119
34	rs2229742	C	G	C	G	-0.025738	0.031336	0.103928	0.110928	FALSE	TRUE	FALSE	14966851	0.461714	0.0425745	UIA	TRUE	reported	textfile	21	16339172	0.00319	7.12689e-16	441291	ieu-b-4812	Vitamin D level || id:ieu-b-4812	TRUE	reported	igd	0.000147496	65.0978	2	1	TRUE	415119
35	rs2245133	C	T	C	T	-0.020883	0.0313256	0.16631	0.213741	FALSE	FALSE	FALSE	131609952	0.323433	0.0317244	UIA	TRUE	reported	textfile	6	131931092	0.002621	1.61808e-15	441291	ieu-b-4812	Vitamin D level || id:ieu-b-4812	TRUE	reported	igd	0.000143835	63.4819	2	1	TRUE	415119
36	rs2607863	C	T	C	T	-0.024613	0.110987	0.942092	0.967668	FALSE	FALSE	FALSE	86264686	0.148316	0.076781	UIA	TRUE	reported	textfile	10	88024443	0.004298	1.02454e-08	441291	ieu-b-4812	Vitamin D level || id:ieu-b-4812	TRUE	reported	igd	7.43086e-05	32.794	2	1	TRUE	415119
37	rs2762938	A	G	A	G	0.01327	0.00996165	0.585371	0.647321	FALSE	FALSE	FALSE	54161796	0.715479	0.027329	UIA	TRUE	reported	textfile	20	52778335	0.002016	4.63127e-11	441291	ieu-b-4812	Vitamin D level || id:ieu-b-4812	TRUE	reported	igd	9.81732e-05	43.327	2	1	TRUE	415119
38	rs27774	A	G	A	G	-0.012072	-0.0132391	0.292475	0.266776	FALSE	FALSE	FALSE	88663215	0.65454	0.0295871	UIA	TRUE	reported	textfile	5	87959033	0.002138	1.63844e-08	441291	ieu-b-4812	Vitamin D level || id:ieu-b-4812	TRUE	reported	igd	7.22415e-05	31.8817	2	1	TRUE	415119
39	rs2847500	A	G	A	G	-0.021129	-0.0387012	0.124391	0.150086	FALSE	FALSE	FALSE	120243712	0.287817	0.0364102	UIA	TRUE	reported	textfile	11	120114421	0.002949	7.78933e-13	441291	ieu-b-4812	Vitamin D level || id:ieu-b-4812	TRUE	reported	igd	0.000116314	51.3341	2	1	TRUE	415119
40	rs2909218	T	C	T	C	0.016894	0.0136735	0.792744	0.820705	FALSE	FALSE	FALSE	68468405	0.685657	0.033782	UIA	TRUE	reported	textfile	17	66464546	0.002418	2.8132e-12	441291	ieu-b-4812	Vitamin D level || id:ieu-b-4812	TRUE	reported	igd	0.000110606	48.8147	2	1	TRUE	415119
41	rs2934744	C	A	C	A	0.022405	0.0375902	0.356454	0.263654	FALSE	FALSE	FALSE	62582374	0.205591	0.0296972	UIA	TRUE	reported	textfile	1	63048045	0.002119	3.95913e-26	441291	ieu-b-4812	Vitamin D level || id:ieu-b-4812	TRUE	reported	igd	0.000253275	111.796	2	1	TRUE	415119
42	rs34293138	C	T	C	T	-0.012385	-0.0307937	0.306671	0.436475	FALSE	FALSE	FALSE	49541584	0.240907	0.0262583	UIA	TRUE	reported	textfile	3	49579017	0.002102	3.81531e-09	441291	ieu-b-4812	Vitamin D level || id:ieu-b-4812	TRUE	reported	igd	7.86624e-05	34.7156	2	1	TRUE	415119
43	rs34726834	T	C	T	C	0.013824	-0.0125833	0.253615	0.296428	FALSE	FALSE	FALSE	26032090	0.657621	0.028392	UIA	TRUE	reported	textfile	8	25889606	0.002239	6.65059e-10	441291	ieu-b-4812	Vitamin D level || id:ieu-b-4812	TRUE	reported	igd	8.63767e-05	38.1204	2	1	TRUE	415119
44	rs35733741	A	G	A	G	0.011696	0.00280045	0.405263	0.437412	FALSE	FALSE	FALSE	30934566	0.915092	0.0262661	UIA	TRUE	reported	textfile	16	30945887	0.001985	3.8111e-09	441291	ieu-b-4812	Vitamin D level || id:ieu-b-4812	TRUE	reported	igd	7.86673e-05	34.7178	2	1	TRUE	415119
45	rs3750296	C	G	C	G	-0.020818	-0.00550533	0.341423	0.367657	FALSE	TRUE	FALSE	17233161	0.838052	0.026936	UIA	TRUE	reported	textfile	1	17559656	0.002042	2.0893e-24	441291	ieu-b-4812	Vitamin D level || id:ieu-b-4812	TRUE	reported	igd	0.000235472	103.936	2	1	TRUE	415119
46	rs3814995	T	C	T	C	-0.014733	-0.0231547	0.31224	0.361946	FALSE	FALSE	FALSE	35851310	0.397588	0.0273717	UIA	TRUE	reported	textfile	19	36342212	0.002109	2.8327e-12	441291	ieu-b-4812	Vitamin D level || id:ieu-b-4812	TRUE	reported	igd	0.000110575	48.8008	2	1	TRUE	415119
47	rs3816117	C	T	C	T	-0.01645	-0.0239371	0.487129	0.499844	FALSE	FALSE	FALSE	56962246	0.357909	0.0260368	UIA	TRUE	reported	textfile	16	56996158	0.001944	2.62966e-17	441291	ieu-b-4812	Vitamin D level || id:ieu-b-4812	TRUE	reported	igd	0.000162235	71.604	2	1	TRUE	415119
48	rs4121823	A	T	A	T	-0.016268	-0.0906184	0.838088	0.836922	FALSE	TRUE	FALSE	49617853	0.010027	0.035193	UIA	TRUE	reported	textfile	18	47144223	0.002681	1.29604e-09	441291	ieu-b-4812	Vitamin D level || id:ieu-b-4812	TRUE	reported	igd	8.34283e-05	36.8191	2	1	TRUE	415119
49	rs424132	A	T	A	T	-0.011697	0.00232334	0.379871	0.335819	FALSE	TRUE	FALSE	11830406	0.932867	0.0275804	UIA	TRUE	reported	textfile	19	11941221	0.002033	8.73796e-09	441291	ieu-b-4812	Vitamin D level || id:ieu-b-4812	TRUE	reported	igd	7.50096e-05	33.1034	2	1	TRUE	415119
50	rs4364259	A	G	A	G	0.015798	0.0180494	0.205042	0.222014	FALSE	FALSE	FALSE	15890536	0.568111	0.0316193	UIA	TRUE	reported	textfile	4	15892159	0.002422	6.90558e-11	441291	ieu-b-4812	Vitamin D level || id:ieu-b-4812	TRUE	reported	igd	9.64027e-05	42.5455	2	1	TRUE	415119
51	rs4616820	T	C	T	C	-0.01104	0.0218139	0.465968	0.443242	FALSE	FALSE	FALSE	56879315	0.404497	0.0261678	UIA	TRUE	reported	textfile	4	57745481	0.001946	1.40175e-08	441291	ieu-b-4812	Vitamin D level || id:ieu-b-4812	TRUE	reported	igd	7.29282e-05	32.1848	2	1	TRUE	415119
52	rs4635554	G	T	G	T	-0.012711	-0.0290388	0.336358	0.274243	FALSE	FALSE	FALSE	21166787	0.322432	0.0293478	UIA	TRUE	reported	textfile	2	21389659	0.002057	6.43502e-10	441291	ieu-b-4812	Vitamin D level || id:ieu-b-4812	TRUE	reported	igd	8.65223e-05	38.1847	2	1	TRUE	415119
53	rs4645189	T	C	T	C	0.023411	0.0299237	0.828626	0.833876	FALSE	FALSE	FALSE	71494193	0.390244	0.0348284	UIA	TRUE	reported	textfile	4	72359910	0.002608	2.79254e-19	441291	ieu-b-4812	Vitamin D level || id:ieu-b-4812	TRUE	reported	igd	0.000182566	80.5792	2	1	TRUE	415119
54	rs466360	A	G	A	G	-0.011398	0.0210161	0.392078	0.404522	FALSE	FALSE	FALSE	144518462	0.429384	0.0265944	UIA	TRUE	reported	textfile	5	143898025	0.001996	1.12696e-08	441291	ieu-b-4812	Vitamin D level || id:ieu-b-4812	TRUE	reported	igd	7.38889e-05	32.6088	2	1	TRUE	415119
55	rs4694423	A	C	A	C	-0.097279	-0.0391987	0.416808	0.443234	FALSE	FALSE	FALSE	71688442	0.135971	0.0262909	UIA	TRUE	reported	textfile	4	72554159	0.001966	1e-200	441291	ieu-b-4812	Vitamin D level || id:ieu-b-4812	TRUE	reported	igd	0.00551751	2448.33	2	1	TRUE	415119
56	rs58073039	G	A	G	A	-0.014119	0.023204	0.298368	0.258859	FALSE	FALSE	FALSE	87366211	0.435413	0.0297501	UIA	TRUE	reported	textfile	4	88287363	0.002109	2.16222e-11	441291	ieu-b-4812	Vitamin D level || id:ieu-b-4812	TRUE	reported	igd	0.000101551	44.818	2	1	TRUE	415119
57	rs58542926	T	C	T	C	0.032488	0.0718813	0.075847	0.0639273	FALSE	FALSE	FALSE	19268740	0.188477	0.0546585	UIA	TRUE	reported	textfile	19	19379549	0.00367	8.57235e-19	441291	ieu-b-4812	Vitamin D level || id:ieu-b-4812	TRUE	reported	igd	0.000177546	78.3631	2	1	TRUE	415119
58	rs6127099	T	A	T	A	-0.036797	-0.00974092	0.279034	0.269807	FALSE	TRUE	FALSE	54114863	0.741676	0.0295507	UIA	TRUE	reported	textfile	20	52731402	0.002219	9.29608e-62	441291	ieu-b-4812	Vitamin D level || id:ieu-b-4812	TRUE	reported	igd	0.000622751	274.985	2	1	TRUE	415119
59	rs61747728	T	C	T	C	0.031656	0.0549573	0.038151	0.0629063	FALSE	FALSE	FALSE	179557079	0.294347	0.0524085	UIA	TRUE	reported	textfile	1	179526214	0.005074	4.40758e-10	441291	ieu-b-4812	Vitamin D level || id:ieu-b-4812	TRUE	reported	igd	8.81958e-05	38.9233	2	1	TRUE	415119
60	rs61816766	C	T	C	T	0.084408	-0.0454162	0.032594	0.0077867	FALSE	FALSE	FALSE	152347096	0.779173	0.161971	UIA	TRUE	reported	textfile	1	152319572	0.005637	1.08718e-50	441291	ieu-b-4812	Vitamin D level || id:ieu-b-4812	TRUE	reported	igd	0.000507838	224.217	2	1	TRUE	415119
61	rs61887417	A	G	A	G	-0.033638	-0.0292396	0.033589	0.0308913	FALSE	FALSE	FALSE	71220742	0.701654	0.0763256	UIA	TRUE	reported	textfile	11	70931788	0.005557	1.41938e-09	441291	ieu-b-4812	Vitamin D level || id:ieu-b-4812	TRUE	reported	igd	8.30268e-05	36.6419	2	1	TRUE	415119
62	rs6438900	G	C	G	C	0.013584	0.0175807	0.260706	0.30831	FALSE	TRUE	FALSE	125429443	0.532671	0.0281772	UIA	TRUE	reported	textfile	3	125148287	0.002221	9.58539e-10	441291	ieu-b-4812	Vitamin D level || id:ieu-b-4812	TRUE	reported	igd	8.47611e-05	37.4073	2	1	TRUE	415119
63	rs6698680	G	A	G	A	-0.011928	-0.00644209	0.464195	0.538657	FALSE	FALSE	FALSE	2398222	0.805104	0.0261081	UIA	TRUE	reported	textfile	1	2329661	0.001947	8.99187e-10	441291	ieu-b-4812	Vitamin D level || id:ieu-b-4812	TRUE	reported	igd	8.50435e-05	37.532	2	1	TRUE	415119
64	rs6724965	G	A	G	A	-0.016541	-0.0150415	0.171608	0.213135	FALSE	FALSE	FALSE	100823689	0.633973	0.0315905	UIA	TRUE	reported	textfile	2	101440151	0.002573	1.28715e-10	441291	ieu-b-4812	Vitamin D level || id:ieu-b-4812	TRUE	reported	igd	9.36436e-05	41.3278	2	1	TRUE	415119
65	rs6773343	T	C	T	C	0.01268	-0.0565547	0.720232	0.739567	FALSE	FALSE	FALSE	142106756	0.0577404	0.0298023	UIA	TRUE	reported	textfile	3	141825598	0.002171	5.20044e-09	441291	ieu-b-4812	Vitamin D level || id:ieu-b-4812	TRUE	reported	igd	7.72966e-05	34.1128	2	1	TRUE	415119
66	rs7148857	G	C	G	C	-0.013277	-0.010141	0.325936	0.41324	FALSE	TRUE	FALSE	103676900	0.700334	0.0263491	UIA	TRUE	reported	textfile	14	104143237	0.002122	3.92871e-10	441291	ieu-b-4812	Vitamin D level || id:ieu-b-4812	TRUE	reported	igd	8.87045e-05	39.1478	2	1	TRUE	415119
67	rs71601787	A	G	A	G	0.042219	0.00127058	0.328009	0.297667	FALSE	FALSE	FALSE	72000298	0.964351	0.0284285	UIA	TRUE	reported	textfile	4	72866015	0.002073	3.34041e-92	441291	ieu-b-4812	Vitamin D level || id:ieu-b-4812	TRUE	reported	igd	0.00093904	414.778	2	1	TRUE	415119
68	rs7178572	G	A	G	A	-0.01449	-0.0149161	0.711051	0.67573	FALSE	FALSE	FALSE	77454848	0.590163	0.0276943	UIA	TRUE	reported	textfile	15	77747190	0.002151	1.62368e-11	441291	ieu-b-4812	Vitamin D level || id:ieu-b-4812	TRUE	reported	igd	0.000102822	45.3789	2	1	TRUE	415119
69	rs72665698	G	T	G	T	0.013976	-0.0504385	0.223334	0.218445	FALSE	FALSE	FALSE	41309917	0.108934	0.031465	UIA	TRUE	reported	textfile	1	41775589	0.00233	1.99416e-09	441291	ieu-b-4812	Vitamin D level || id:ieu-b-4812	TRUE	reported	igd	8.15255e-05	35.9792	2	1	TRUE	415119
70	rs7519574	A	G	A	G	0.016991	0.102775	0.181694	0.129706	FALSE	FALSE	FALSE	34260951	0.00705034	0.0381432	UIA	TRUE	reported	textfile	1	34726552	0.002536	2.08545e-11	441291	ieu-b-4812	Vitamin D level || id:ieu-b-4812	TRUE	reported	igd	0.000101712	44.8887	2	1	TRUE	415119
71	rs7528419	G	A	G	A	0.019031	-0.0297343	0.224958	0.214756	FALSE	FALSE	FALSE	109274570	0.348953	0.0317463	UIA	TRUE	reported	textfile	1	109817192	0.002321	2.41435e-16	441291	ieu-b-4812	Vitamin D level || id:ieu-b-4812	TRUE	reported	igd	0.000152329	67.2312	2	1	TRUE	415119
72	rs7569755	A	G	A	G	0.013923	0.0360074	0.292374	0.214856	FALSE	FALSE	FALSE	117890685	0.261086	0.03204	UIA	TRUE	reported	textfile	2	118648261	0.002142	8.03156e-11	441291	ieu-b-4812	Vitamin D level || id:ieu-b-4812	TRUE	reported	igd	9.57326e-05	42.2498	2	1	TRUE	415119
73	rs75741381	G	C	G	C	-0.016339	0.0287582	0.150645	0.151894	FALSE	TRUE	FALSE	101166177	0.431192	0.0365344	UIA	TRUE	reported	textfile	7	100809458	0.002731	2.19346e-09	441291	ieu-b-4812	Vitamin D level || id:ieu-b-4812	TRUE	reported	igd	8.11049e-05	35.7936	2	1	TRUE	415119
74	rs7657132	G	A	G	A	-0.014947	-0.0449426	0.318324	0.312769	FALSE	FALSE	FALSE	72550884	0.109395	0.028073	UIA	TRUE	reported	textfile	4	73416601	0.002089	8.3618e-13	441291	ieu-b-4812	Vitamin D level || id:ieu-b-4812	TRUE	reported	igd	0.000115999	51.1952	2	1	TRUE	415119
75	rs7699711	T	G	T	G	-0.02864	0.0203371	0.454848	0.568168	FALSE	FALSE	FALSE	69081878	0.439631	0.0263155	UIA	TRUE	reported	textfile	4	69947596	0.001949	6.96947e-49	441291	ieu-b-4812	Vitamin D level || id:ieu-b-4812	TRUE	reported	igd	0.000489086	215.934	2	1	TRUE	415119
76	rs7718395	G	C	G	C	0.012632	-0.00228838	0.319522	0.358027	FALSE	TRUE	FALSE	119316879	0.932805	0.0271403	UIA	TRUE	reported	textfile	5	118652574	0.002096	1.67325e-09	441291	ieu-b-4812	Vitamin D level || id:ieu-b-4812	TRUE	reported	igd	8.23002e-05	36.3212	2	1	TRUE	415119
77	rs7724488	G	A	G	A	0.011689	0.0111198	0.432626	0.378772	FALSE	FALSE	FALSE	148672332	0.678238	0.0268033	UIA	TRUE	reported	textfile	5	148051895	0.001988	4.10819e-09	441291	ieu-b-4812	Vitamin D level || id:ieu-b-4812	TRUE	reported	igd	7.83363e-05	34.5716	2	1	TRUE	415119
78	rs77924615	A	G	A	G	-0.015792	-0.0245929	0.197773	0.22321	FALSE	FALSE	FALSE	20381010	0.438454	0.0317407	UIA	TRUE	reported	textfile	16	20392332	0.002464	1.4639e-10	441291	ieu-b-4812	Vitamin D level || id:ieu-b-4812	TRUE	reported	igd	9.30738e-05	41.0763	2	1	TRUE	415119
79	rs7828742	G	A	G	A	-0.02193	-0.0141109	0.596853	0.530532	FALSE	FALSE	FALSE	115948504	0.588704	0.0260968	UIA	TRUE	reported	textfile	8	116960729	0.00199	3.05703e-28	441291	ieu-b-4812	Vitamin D level || id:ieu-b-4812	TRUE	reported	igd	0.000275123	121.442	2	1	TRUE	415119
80	rs78649910	A	T	A	T	-0.018331	0.0198508	0.110004	0.121497	FALSE	TRUE	FALSE	3480486	0.617381	0.039736	UIA	TRUE	reported	textfile	4	3482213	0.003122	4.31718e-09	441291	ieu-b-4812	Vitamin D level || id:ieu-b-4812	TRUE	reported	igd	7.81174e-05	34.475	2	1	TRUE	415119
81	rs7930750	T	C	T	C	-0.059888	-0.0215302	0.368144	0.352871	FALSE	FALSE	FALSE	14430587	0.427775	0.0271501	UIA	TRUE	reported	textfile	11	14452133	0.002012	1.09648e-194	441291	ieu-b-4812	Vitamin D level || id:ieu-b-4812	TRUE	reported	igd	0.00200368	885.975	2	1	TRUE	415119
82	rs8018720	C	G	C	G	-0.031949	0.0152307	0.820235	0.851439	FALSE	TRUE	FALSE	39086981	0.683844	0.0374012	UIA	TRUE	reported	textfile	14	39556185	0.002546	4.0411e-36	441291	ieu-b-4812	Vitamin D level || id:ieu-b-4812	TRUE	reported	igd	0.000356712	157.469	2	1	TRUE	415119
83	rs804280	A	C	A	C	0.013033	-0.0055163	0.581959	0.684344	FALSE	FALSE	FALSE	11755189	0.846542	0.0285032	UIA	TRUE	reported	textfile	8	11612698	0.001978	4.42894e-11	441291	ieu-b-4812	Vitamin D level || id:ieu-b-4812	TRUE	reported	igd	9.83713e-05	43.4144	2	1	TRUE	415119
84	rs8063706	T	A	T	A	0.012968	0.0644745	0.272828	0.286297	FALSE	TRUE	FALSE	11815695	0.0251884	0.0288026	UIA	TRUE	reported	textfile	16	11909552	0.002198	3.63706e-09	441291	ieu-b-4812	Vitamin D level || id:ieu-b-4812	TRUE	reported	igd	7.88735e-05	34.8088	2	1	TRUE	415119
85	rs8091117	A	C	A	C	-0.024071	-0.00551679	0.065396	0.0786263	FALSE	FALSE	FALSE	31339831	0.909808	0.0487	UIA	TRUE	reported	textfile	18	28919794	0.003943	1.02967e-09	441291	ieu-b-4812	Vitamin D level || id:ieu-b-4812	TRUE	reported	igd	8.44448e-05	37.2677	2	1	TRUE	415119
86	rs867772	G	A	G	A	-0.013838	-0.0371481	0.681808	0.709878	FALSE	FALSE	FALSE	220799001	0.194806	0.0286528	UIA	TRUE	reported	textfile	1	220972343	0.002091	3.64334e-11	441291	ieu-b-4812	Vitamin D level || id:ieu-b-4812	TRUE	reported	igd	9.92363e-05	43.7962	2	1	TRUE	415119
87	rs9423639	T	C	T	C	-0.011997	-0.0148611	0.274575	0.292207	FALSE	FALSE	FALSE	5496838	0.604448	0.0286886	UIA	TRUE	reported	textfile	10	5538801	0.002185	4.00535e-08	441291	ieu-b-4812	Vitamin D level || id:ieu-b-4812	TRUE	reported	igd	6.83105e-05	30.1467	2	1	TRUE	415119
88	rs942380	G	A	G	A	0.011434	-0.0366944	0.594833	0.716354	FALSE	FALSE	FALSE	121533632	0.207686	0.0291236	UIA	TRUE	reported	textfile	6	121854778	0.001981	7.84133e-09	441291	ieu-b-4812	Vitamin D level || id:ieu-b-4812	TRUE	reported	igd	7.54865e-05	33.3139	2	1	TRUE	415119
89	rs9476310	T	C	T	C	0.011133	-0.0158896	0.511302	0.552475	FALSE	FALSE	FALSE	60799829	0.543477	0.0261529	UIA	TRUE	reported	textfile	6	57767576	0.001948	1.09645e-08	441291	ieu-b-4812	Vitamin D level || id:ieu-b-4812	TRUE	reported	igd	7.40098e-05	32.6621	2	1	TRUE	415119
90	rs9569235	C	A	C	A	-0.012727	-0.0201623	0.284762	0.267134	FALSE	FALSE	FALSE	55220091	0.491669	0.0293203	UIA	TRUE	reported	textfile	13	55794226	0.002189	6.09719e-09	441291	ieu-b-4812	Vitamin D level || id:ieu-b-4812	TRUE	reported	igd	7.65953e-05	33.8033	2	1	TRUE	415119
91	rs960596	T	C	T	C	0.012414	-0.00857376	0.339588	0.368881	FALSE	FALSE	FALSE	40997516	0.75049	0.0269621	UIA	TRUE	reported	textfile	22	41393520	0.002076	2.23455e-09	441291	ieu-b-4812	Vitamin D level || id:ieu-b-4812	TRUE	reported	igd	8.1023e-05	35.7575	2	1	TRUE	415119
92	rs964184	C	G	C	G	0.03977	-0.00737031	0.863547	0.855188	FALSE	TRUE	FALSE	116778201	0.842937	0.0371977	UIA	TRUE	reported	textfile	11	116648917	0.002858	5.11211e-44	441291	ieu-b-4812	Vitamin D level || id:ieu-b-4812	TRUE	reported	igd	0.000438603	193.635	2	1	TRUE	415119
93	rs9668081	T	C	T	C	0.0116	-0.0214772	0.47058	0.542175	FALSE	FALSE	FALSE	38209109	0.412827	0.026226	UIA	TRUE	reported	textfile	12	38602911	0.001988	5.37873e-09	441291	ieu-b-4812	Vitamin D level || id:ieu-b-4812	TRUE	reported	igd	7.7148e-05	34.0472	2	1	TRUE	415119
